# Supplementary material for: 5-Phenyl-1,2,5-di­thia­zepane
Source: Acta Crystallogr Sect E Struct Rep Online. 2014 Feb 12;70(Pt 3):o285. doi: 10.1107/S1600536814002207 (PMC3998476; doi:10.1107/S1600536814002207)
Supplement: Supplementary file 1 [file e-70-0o285-sup1.cif]

##############################################################################
#                                                                            #
# This CIF contains the data in a paper accepted for publication in          #
# Acta Crystallographica Section E. It conforms to the requirements of       #
# Notes for Authors for Acta Crystallographica Section E, and has been       #
# peer reviewed under the auspices of the IUCr Commission on Journals.       #
#                                                                            #
# Full details of the Crystallographic Information File format               #
# are given in the paper "The Crystallographic Information File (CIF):       #
# a New Standard Archive File for Crystallography" by S. R. Hall, F. H.      #
# Allen and I. D. Brown [Acta Cryst. (1991), A47, 655-685].                  #
#                                                                            #
# The current version of the core CIF dictionary is obtainable from          #
# ftp://ftp.iucr.org/pub/cif_core.dic.                                       #
#                                                                            #
# Software is freely available for graphical display of the structure(s)     #
# in this CIF. For information consult the CIF software page                 #
# http://www.iucr.org/resources/cif/software.                                #
#                                                                            #
# This file may be used for bona fide research purposes within the           #
# scientific community so long as proper attribution is given to the journal # 
# article from which it was obtained.                                        #
#                                                                            #
##############################################################################
data_I
_audit_creation_method     SHELXL-97
_database_code_depnum_ccdc_archive     'CCDC 984235'
_chemical_name_systematic
;
5-Phenyl-1,2,5-dithiazepane
;
_chemical_name_common     ?
_chemical_formula_moiety     'C10 H13 N S2'
_chemical_formula_sum     'C10 H13 N S2'
_chemical_formula_iupac     'C10 H13 N S2'
_chemical_formula_weight     211.33
_chemical_melting_point     ?
_symmetry_cell_setting     monoclinic
_symmetry_space_group_name_H-M     'P 21/c'
_symmetry_space_group_name_Hall     '-P 2ybc'
loop_
    _symmetry_equiv_pos_as_xyz
    'x, y, z'
    '-x, y+1/2, -z+1/2'
    '-x, -y, -z'
    'x, -y-1/2, z-1/2'
_cell_length_a     9.5760(2)
_cell_length_b     12.2310(3)
_cell_length_c     9.9811(2)
_cell_angle_alpha     90.00
_cell_angle_beta     120.392(2)
_cell_angle_gamma     90.00
_cell_volume     1008.38(4)
_cell_formula_units_Z     4
_cell_measurement_reflns_used     1974
_cell_measurement_theta_min     1.00
_cell_measurement_theta_max     27.50
_cell_measurement_temperature     153(2)
_exptl_crystal_description     block
_exptl_crystal_colour     'white'
_exptl_crystal_size_max     0.50
_exptl_crystal_size_mid     0.30
_exptl_crystal_size_min     0.20
_exptl_crystal_density_diffrn     1.392
_exptl_crystal_density_meas     ?
_exptl_crystal_density_method     'not measured'
_exptl_crystal_F_000     448
_exptl_absorpt_coefficient_mu     0.479
_exptl_absorpt_correction_type     multi-scan
_exptl_absorpt_process_details
;
(DENZO and SCALEPACK; Otwinowski & Minor, 1997)
;
_exptl_absorpt_correction_T_min     .8556
_exptl_absorpt_correction_T_max     1
_exptl_special_details     ?
_diffrn_ambient_temperature     153(2)
_diffrn_radiation_type     MoK\a
_diffrn_radiation_wavelength     0.71070
_diffrn_radiation_source     'fine-focus sealed tube'
_diffrn_radiation_monochromator     graphite
_diffrn_measurement_device_type     'Nonius Kappa CCD'
_diffrn_measurement_method     '\w scans'
_diffrn_detector_area_resol_mean     ?
_diffrn_reflns_number     3055
_diffrn_reflns_av_R_equivalents     0.0124
_diffrn_reflns_av_sigmaI/netI     0.0232
_diffrn_reflns_theta_min     4.11
_diffrn_reflns_theta_max     25.00
_diffrn_reflns_theta_full     25.00
_diffrn_measured_fraction_theta_max     0.989
_diffrn_measured_fraction_theta_full     0.989
_diffrn_reflns_limit_h_min     -11
_diffrn_reflns_limit_h_max     11
_diffrn_reflns_limit_k_min     -12
_diffrn_reflns_limit_k_max     14
_diffrn_reflns_limit_l_min     -11
_diffrn_reflns_limit_l_max     11
_diffrn_standards_number     ?
_diffrn_standards_interval_count     ?
_diffrn_standards_interval_time     ?
_diffrn_standards_decay_%     ?
_refine_special_details
;
 Refinement of <i>F^2^</i> against ALL reflections.  The weighted
 <i>R</i>-factor <i>wR</i> and goodness of fit <i>S</i> are based on
 <i>F^2^</i>, conventional <i>R</i>-factors <i>R</i> are based
 on <i>F</i>, with <i>F</i> set to zero for negative <i>F^2^</i>. The threshold
 expression of <i>F^2^</i> > 2\S(F^2^) is used only for calculating
 <i>R</i>-factors (gt)etc.and is not relevant to the choice of reflections for
 refinement. <i>R</i>-factors based on <i>F^2^</i> are statistically about twice
 as large as those based on <i>F</i>, and <i>R</i>-factors based on ALL data
 will be even larger.
;
_reflns_number_total     1763
_reflns_number_gt     1675
_reflns_threshold_expression     I>2\s(I)
_refine_ls_structure_factor_coef     Fsqd
_refine_ls_matrix_type     full
_refine_ls_R_factor_all     0.0253
_refine_ls_R_factor_gt     0.0239
_refine_ls_wR_factor_gt     0.0625
_refine_ls_wR_factor_ref     0.0640
_refine_ls_goodness_of_fit_ref     1.025
_refine_ls_restrained_S_all     1.025
_refine_ls_number_reflns     1763
_refine_ls_number_parameters     118
_refine_ls_number_restraints     0
_refine_ls_hydrogen_treatment     constr
_refine_ls_weighting_scheme     calc
_refine_ls_weighting_details
         'calc w=1/[\s^2^(Fo^2^)+(0.0266P)^2^+0.5691P] where P=(Fo^2^+2Fc^2^)/3'
_atom_sites_solution_hydrogens     geom
_atom_sites_solution_primary     direct
_atom_sites_solution_secondary     difmap
_refine_ls_shift/su_max     0.002
_refine_ls_shift/su_mean     0.000
_refine_diff_density_max     0.252
_refine_diff_density_min     -0.208
_refine_ls_extinction_method     none
_refine_ls_extinction_coef     ?
loop_
    _atom_type_symbol
    _atom_type_description
    _atom_type_scat_dispersion_real
    _atom_type_scat_dispersion_imag
    _atom_type_scat_source
    'C' 'C' 0.0033 0.0016
                         'International Tables Vol C Tables 4.2.6.8 and 6.1.1.4'
    'H' 'H' 0.0000 0.0000
                         'International Tables Vol C Tables 4.2.6.8 and 6.1.1.4'
    'N' 'N' 0.0061 0.0033
                         'International Tables Vol C Tables 4.2.6.8 and 6.1.1.4'
    'S' 'S' 0.1246 0.1234
                         'International Tables Vol C Tables 4.2.6.8 and 6.1.1.4'
_computing_data_collection     '<i>COLLECT</i> (Nonius, 1998)'
_computing_cell_refinement     '<i>COLLECT</i> (Nonius, 1998)'
_computing_data_reduction     'DENZO and SCALEPACK (Otwinowski & Minor, 1997)'
_computing_structure_solution
            'SIR97 (Altomare <i>et al.</i>, 1999) within WinGX (Farrugia, 2012)'
_computing_structure_refinement     'SHELXL97 (Sheldrick, 2008)'
_computing_molecular_graphics     'ORTEP-3 for Windows (Farrugia, 2012)'
_computing_publication_material
                        'SHELXL97 (Sheldrick, 2008) and publCIF (Westrip, 2010)'
loop_
    _atom_site_type_symbol
    _atom_site_label
    _atom_site_fract_x
    _atom_site_fract_y
    _atom_site_fract_z
    _atom_site_U_iso_or_equiv
    _atom_site_adp_type
    _atom_site_calc_flag
    _atom_site_refinement_flags
    _atom_site_occupancy
    _atom_site_symmetry_multiplicity
    _atom_site_disorder_assembly
    _atom_site_disorder_group
    S S1 1.04272(4) 0.28440(3) 0.62971(4) 0.02268(12) Uani d . 1 1 . .
    S S2 1.07376(4) 0.34787(3) 0.83210(4) 0.02409(12) Uani d . 1 1 . .
    N N1 0.74239(13) 0.43703(9) 0.57782(13) 0.0190(3) Uani d . 1 1 . .
    C C1 0.65295(16) 0.42454(11) 0.65031(15) 0.0187(3) Uani d . 1 1 . .
    C C2 0.66903(17) 0.49796(12) 0.76593(16) 0.0218(3) Uani d . 1 1 . .
    H H2 0.7434 0.5548 0.7965 0.026 Uiso calc R 1 1 . .
    C C3 0.57560(17) 0.48654(13) 0.83458(16) 0.0261(3) Uani d . 1 1 . .
    H H3 0.5882 0.5360 0.9107 0.031 Uiso calc R 1 1 . .
    C C4 0.46349(18) 0.40283(13) 0.79229(17) 0.0282(3) Uani d . 1 1 . .
    H H4 0.4006 0.3960 0.8386 0.034 Uiso calc R 1 1 . .
    C C5 0.44731(17) 0.32959(13) 0.67931(17) 0.0261(3) Uani d . 1 1 . .
    H H5 0.3723 0.2732 0.6495 0.031 Uiso calc R 1 1 . .
    C C6 0.54029(17) 0.33875(12) 0.61020(16) 0.0223(3) Uani d . 1 1 . .
    H H6 0.5285 0.2877 0.5362 0.027 Uiso calc R 1 1 . .
    C C7 0.72559(17) 0.36111(11) 0.45867(16) 0.0217(3) Uani d . 1 1 . .
    H H7A 0.7562 0.3982 0.3915 0.026 Uiso calc R 1 1 . .
    H H7B 0.6125 0.3407 0.3958 0.026 Uiso calc R 1 1 . .
    C C8 0.82641(17) 0.25754(11) 0.52070(17) 0.0224(3) Uani d . 1 1 . .
    H H8A 0.8026 0.2096 0.4342 0.027 Uiso calc R 1 1 . .
    H H8B 0.7956 0.2197 0.5873 0.027 Uiso calc R 1 1 . .
    C C9 0.87194(17) 0.51649(11) 0.63274(17) 0.0231(3) Uani d . 1 1 . .
    H H9A 0.8296 0.5868 0.6406 0.028 Uiso calc R 1 1 . .
    H H9B 0.9037 0.5236 0.5550 0.028 Uiso calc R 1 1 . .
    C C10 1.02434(18) 0.49172(12) 0.78971(17) 0.0259(3) Uani d . 1 1 . .
    H H10A 1.0103 0.5229 0.8715 0.031 Uiso calc R 1 1 . .
    H H10B 1.1157 0.5283 0.7926 0.031 Uiso calc R 1 1 . .
loop_
    _atom_site_aniso_label
    _atom_site_aniso_U_11
    _atom_site_aniso_U_22
    _atom_site_aniso_U_33
    _atom_site_aniso_U_12
    _atom_site_aniso_U_13
    _atom_site_aniso_U_23
    S1 0.0207(2) 0.0222(2) 0.0268(2) 0.00209(13) 0.01317(16) 0.00058(13)
    S2 0.0215(2) 0.0287(2) 0.0192(2) -0.00065(14) 0.00822(15) 0.00285(13)
    N1 0.0195(6) 0.0174(6) 0.0198(6) -0.0004(4) 0.0097(5) -0.0012(4)
    C1 0.0171(7) 0.0180(7) 0.0177(6) 0.0048(5) 0.0062(5) 0.0045(5)
    C2 0.0202(7) 0.0199(7) 0.0222(7) 0.0019(5) 0.0085(6) 0.0003(5)
    C3 0.0253(7) 0.0307(8) 0.0217(7) 0.0072(6) 0.0115(6) 0.0004(6)
    C4 0.0225(7) 0.0376(8) 0.0274(7) 0.0064(6) 0.0148(6) 0.0083(7)
    C5 0.0178(7) 0.0270(8) 0.0296(8) 0.0004(6) 0.0090(6) 0.0063(6)
    C6 0.0196(7) 0.0209(7) 0.0219(7) 0.0010(5) 0.0072(6) 0.0000(5)
    C7 0.0223(7) 0.0235(7) 0.0180(7) 0.0018(6) 0.0091(6) -0.0007(5)
    C8 0.0215(7) 0.0206(7) 0.0242(7) -0.0005(6) 0.0109(6) -0.0044(6)
    C9 0.0280(7) 0.0183(7) 0.0275(7) -0.0024(6) 0.0173(6) 0.0002(6)
    C10 0.0241(7) 0.0238(7) 0.0291(8) -0.0048(6) 0.0130(6) -0.0069(6)
_geom_special_details
;
All e.s.d.'s (except the e.s.d. in the dihedral angle between two l.s. planes)
are estimated using the full covariance matrix. The cell e.s.d.'s are taken
into account individually in the estimation of e.s.d.'s in distances, angles
and torsion angles; correlations between e.s.d.'s in cell parameters are only
used when they are defined by crystal symmetry. An approximate (isotropic)
treatment of cell e.s.d.'s is used for estimating e.s.d.'s involving l.s.
planes.
;
loop_
    _geom_bond_atom_site_label_1
    _geom_bond_atom_site_label_2
    _geom_bond_site_symmetry_2
    _geom_bond_distance
    _geom_bond_publ_flag
    S1 C8 . 1.8171(14) ?
    S1 S2 . 2.0406(5) ?
    S2 C10 . 1.8155(15) ?
    N1 C1 . 1.3811(18) ?
    N1 C7 . 1.4523(18) ?
    N1 C9 . 1.4478(18) ?
    C1 C2 . 1.408(2) ?
    C1 C6 . 1.410(2) ?
    C2 C3 . 1.382(2) ?
    C2 H2 . 0.9300 ?
    C3 C4 . 1.386(2) ?
    C3 H3 . 0.9300 ?
    C4 C5 . 1.386(2) ?
    C4 H4 . 0.9300 ?
    C5 C6 . 1.379(2) ?
    C5 H5 . 0.9300 ?
    C6 H6 . 0.9300 ?
    C7 C8 . 1.5216(19) ?
    C7 H7A . 0.9700 ?
    C7 H7B . 0.9700 ?
    C8 H8A . 0.9700 ?
    C8 H8B . 0.9700 ?
    C9 C10 . 1.537(2) ?
    C9 H9A . 0.9700 ?
    C9 H9B . 0.9700 ?
    C10 H10A . 0.9700 ?
    C10 H10B . 0.9700 ?
loop_
    _geom_angle_atom_site_label_1
    _geom_angle_atom_site_label_2
    _geom_angle_atom_site_label_3
    _geom_angle_site_symmetry_1
    _geom_angle_site_symmetry_3
    _geom_angle
    _geom_angle_publ_flag
    C8 S1 S2 . . 102.27(5) ?
    C10 S2 S1 . . 104.34(5) ?
    C1 N1 C7 . . 121.14(11) ?
    C1 N1 C9 . . 121.04(11) ?
    C7 N1 C9 . . 117.26(11) ?
    N1 C1 C2 . . 121.28(12) ?
    N1 C1 C6 . . 121.45(12) ?
    C2 C1 C6 . . 117.26(13) ?
    C3 C2 C1 . . 120.81(14) ?
    C3 C2 H2 . . 119.6 ?
    C1 C2 H2 . . 119.6 ?
    C2 C3 C4 . . 121.32(14) ?
    C2 C3 H3 . . 119.3 ?
    C4 C3 H3 . . 119.3 ?
    C5 C4 C3 . . 118.41(14) ?
    C5 C4 H4 . . 120.8 ?
    C3 C4 H4 . . 120.8 ?
    C6 C5 C4 . . 121.30(14) ?
    C6 C5 H5 . . 119.3 ?
    C4 C5 H5 . . 119.3 ?
    C5 C6 C1 . . 120.88(14) ?
    C5 C6 H6 . . 119.6 ?
    C1 C6 H6 . . 119.6 ?
    N1 C7 C8 . . 114.49(11) ?
    N1 C7 H7A . . 108.6 ?
    C8 C7 H7A . . 108.6 ?
    N1 C7 H7B . . 108.6 ?
    C8 C7 H7B . . 108.6 ?
    H7A C7 H7B . . 107.6 ?
    C7 C8 S1 . . 112.92(10) ?
    C7 C8 H8A . . 109.0 ?
    S1 C8 H8A . . 109.0 ?
    C7 C8 H8B . . 109.0 ?
    S1 C8 H8B . . 109.0 ?
    H8A C8 H8B . . 107.8 ?
    N1 C9 C10 . . 116.32(11) ?
    N1 C9 H9A . . 108.2 ?
    C10 C9 H9A . . 108.2 ?
    N1 C9 H9B . . 108.2 ?
    C10 C9 H9B . . 108.2 ?
    H9A C9 H9B . . 107.4 ?
    C9 C10 S2 . . 115.45(10) ?
    C9 C10 H10A . . 108.4 ?
    S2 C10 H10A . . 108.4 ?
    C9 C10 H10B . . 108.4 ?
    S2 C10 H10B . . 108.4 ?
    H10A C10 H10B . . 107.5 ?
loop_
    _geom_torsion_atom_site_label_1
    _geom_torsion_atom_site_label_2
    _geom_torsion_atom_site_label_3
    _geom_torsion_atom_site_label_4
    _geom_torsion_site_symmetry_1
    _geom_torsion_site_symmetry_2
    _geom_torsion_site_symmetry_3
    _geom_torsion_site_symmetry_4
    _geom_torsion
    _geom_torsion_publ_flag
    C8 S1 S2 C10 . . . . -83.89(7) ?
    C7 N1 C1 C2 . . . . 179.96(12) ?
    C9 N1 C1 C2 . . . . 8.78(19) ?
    C7 N1 C1 C6 . . . . -0.92(19) ?
    C9 N1 C1 C6 . . . . -172.10(12) ?
    N1 C1 C2 C3 . . . . 178.13(12) ?
    C6 C1 C2 C3 . . . . -1.0(2) ?
    C1 C2 C3 C4 . . . . 0.0(2) ?
    C2 C3 C4 C5 . . . . 0.4(2) ?
    C3 C4 C5 C6 . . . . 0.2(2) ?
    C4 C5 C6 C1 . . . . -1.3(2) ?
    N1 C1 C6 C5 . . . . -177.53(12) ?
    C2 C1 C6 C5 . . . . 1.6(2) ?
    C1 N1 C7 C8 . . . . -83.69(15) ?
    C9 N1 C7 C8 . . . . 87.82(15) ?
    N1 C7 C8 S1 . . . . -62.44(14) ?
    S2 S1 C8 C7 . . . . 73.74(10) ?
    C1 N1 C9 C10 . . . . 69.91(16) ?
    C7 N1 C9 C10 . . . . -101.60(14) ?
    N1 C9 C10 S2 . . . . 32.78(16) ?
    S1 S2 C10 C9 . . . . 44.11(12) ?
_iucr_refine_instructions_details
;
TITL Compound X                  New: P21/c
CELL  0.71070    9.5760   12.2310    9.9811    90.000   120.392    90.000
ZERR  4           0.0002    0.0003    0.0002     0.000     0.002     0.000
LATT   1
SYMM             - X ,    0.50000 + Y ,    0.50000 - Z
SFAC  C  H  N  S
UNIT    40   52   4   8
L.S. 5
FMAP 2
OMIT -4 50
PLAN -20
ACTA
BOND $H
CONF
WGHT    0.026600    0.569100
FVAR       2.27263
S1    4    1.042717    0.284402    0.629712    11.00000    0.02069    0.02216 =
         0.02677    0.00058    0.01317    0.00209
S2    4    1.073756    0.347872    0.832100    11.00000    0.02147    0.02874 =
         0.01922    0.00285    0.00822   -0.00065
N1    3    0.742389    0.437033    0.577823    11.00000    0.01952    0.01735 =
         0.01977   -0.00121    0.00973   -0.00043
C1    1    0.652949    0.424541    0.650309    11.00000    0.01711    0.01798 =
         0.01765    0.00446    0.00622    0.00475
C2    1    0.669030    0.497961    0.765929    11.00000    0.02022    0.01987 =
         0.02219    0.00026    0.00848    0.00186
AFIX  43
H2    2    0.743439    0.554843    0.796481    11.00000   -1.20000
AFIX   0
C3    1    0.575598    0.486539    0.834578    11.00000    0.02532    0.03069 =
         0.02172    0.00045    0.01146    0.00721
AFIX  43
H3    2    0.588208    0.536019    0.910674    11.00000   -1.20000
AFIX   0
C4    1    0.463489    0.402826    0.792293    11.00000    0.02249    0.03762 =
         0.02741    0.00828    0.01482    0.00637
AFIX  43
H4    2    0.400617    0.395951    0.838611    11.00000   -1.20000
AFIX   0
C5    1    0.447311    0.329589    0.679311    11.00000    0.01780    0.02697 =
         0.02955    0.00630    0.00902    0.00042
AFIX  43
H5    2    0.372281    0.273155    0.649512    11.00000   -1.20000
AFIX   0
C6    1    0.540292    0.338755    0.610204    11.00000    0.01956    0.02090 =
         0.02189   -0.00003    0.00723    0.00096
AFIX  43
H6    2    0.528519    0.287669    0.536168    11.00000   -1.20000
AFIX   0
C7    1    0.725592    0.361108    0.458667    11.00000    0.02234    0.02346 =
         0.01796   -0.00070    0.00912    0.00181
AFIX  23
H7A   2    0.756235    0.398250    0.391503    11.00000   -1.20000
H7B   2    0.612535    0.340686    0.395769    11.00000   -1.20000
AFIX   0
C8    1    0.826407    0.257538    0.520696    11.00000    0.02153    0.02056 =
         0.02422   -0.00435    0.01092   -0.00055
AFIX  23
H8A   2    0.802598    0.209645    0.434226    11.00000   -1.20000
H8B   2    0.795608    0.219714    0.587274    11.00000   -1.20000
AFIX   0
C9    1    0.871941    0.516494    0.632744    11.00000    0.02797    0.01828 =
         0.02749    0.00019    0.01732   -0.00242
AFIX  23
H9A   2    0.829630    0.586762    0.640564    11.00000   -1.20000
H9B   2    0.903726    0.523558    0.555018    11.00000   -1.20000
AFIX   0
C10   1    1.024339    0.491724    0.789709    11.00000    0.02409    0.02383 =
         0.02906   -0.00686    0.01297   -0.00480
AFIX  23
H10A  2    1.010311    0.522924    0.871490    11.00000   -1.20000
H10B  2    1.115656    0.528349    0.792569    11.00000   -1.20000
HKLF 4 1 -1.0000  0.0000  0.0000  0.0000 -1.0000  0.0000  1.0000  0.0000  1.0000
REM  Compound X                  New: P21/c
REM R1 =  0.0239 for   1675 Fo > 4sig(Fo)  and  0.0253 for all   1763 data
REM    118 parameters refined using      0 restraints
END
WGHT      0.0144      0.5915
REM Highest difference peak  0.252,  deepest hole -0.208,  1-sigma level  0.040
Q1    1   0.9227  0.2737  0.5644  11.00000  0.05    0.25
Q2    1   0.9460  0.4977  0.7110  11.00000  0.05    0.21
Q3    1   0.7932  0.3099  0.5030  11.00000  0.05    0.21
Q4    1   0.6928  0.4367  0.6058  11.00000  0.05    0.19
Q5    1   0.7944  0.4675  0.6072  11.00000  0.05    0.18
Q6    1   0.5885  0.3891  0.6115  11.00000  0.05    0.18
Q7    1   1.0428  0.4276  0.7947  11.00000  0.05    0.17
Q8    1   0.5542  0.4266  0.8446  11.00000  0.05    0.17
Q9    1   0.5321  0.3233  0.6806  11.00000  0.05    0.17
Q10   1   0.4752  0.3475  0.6245  11.00000  0.05    0.17
Q11   1   0.4856  0.4596  0.7801  11.00000  0.05    0.16
Q12   1   0.6753  0.4505  0.7236  11.00000  0.05    0.16
Q13   1   0.4521  0.3729  0.7280  11.00000  0.05    0.16
Q14   1   0.7425  0.4038  0.5328  11.00000  0.05    0.16
Q15   1   0.5793  0.5012  0.7610  11.00000  0.05    0.13
Q16   1   0.9437  0.3510  0.7666  11.00000  0.05    0.13
Q17   1   0.6475  0.4715  0.8186  11.00000  0.05    0.13
Q18   1   0.3428  0.2323  0.5985  11.00000  0.05    0.12
Q19   1   1.1986  0.3548  0.9165  11.00000  0.05    0.12
Q20   1   0.8424  0.2405  0.4229  11.00000  0.05    0.12
;
data_New_Global_Publ_Block
_journal_date_recd_electronic     2013-09-23
_journal_date_accepted     2014-01-29
_journal_name_full     'Acta Crystallographica, Section E'
_journal_year     2014
_journal_volume     70
_journal_issue      3
_journal_page_first     o285
_journal_page_last     o285
_journal_paper_category     QO
_journal_paper_doi     10.1107/S1600536814002207
_journal_coeditor_code     LH5658
_publ_contact_author_name     'Bradley J. Holliday'
_publ_contact_author_address
;
Department of Chemistry and Biochemistry
The University of Texas at Austin
1 University Station, A5300
Austin, Texas 78712, USA
;
_publ_contact_author_email     'bholliday@cm.utexas.edu'
_publ_contact_author_fax     ?
_publ_contact_author_phone     '512-471-8491'
_publ_section_title
;
5-Phenyl-1,2,5-dithiazepane
;
loop_
    _publ_author_name
    _publ_author_footnote
    _publ_author_address
    'Mitchell, Lauren A.' .
;
Department of Chemistry
The University of Texas at Austin
105 E 24th Street, Stop A5300
Austin, Texas 78712, USA
;
    'Mej\'ia, Michelle L.' .
;
Department of Chemistry
The University of Texas at Austin
105 E 24th Street, Stop A5300
Austin, Texas 78712, USA
;
    'Keskin, Seyma G\"oren' .
;
Department of Chemistry
The University of Texas at Austin
105 E 24th Street, Stop A5300
Austin, Texas 78712, USA
;
    'Holliday, Bradley J.' .
;
Department of Chemistry
The University of Texas at Austin
105 E 24th Street, Stop A5300
Austin, Texas 78712, USA
;
