# Supplementary material for: 5-Phenyl-1,2,5-di­thia­zepane
Source: Acta Crystallogr Sect E Struct Rep Online. 2014 Feb 12;70(Pt 3):o285. doi: 10.1107/S1600536814002207 (PMC3998476; doi:10.1107/S1600536814002207)
Supplement: Supplementary file 2 [file e-70-0o285-Isup2.hkl]

#
# h,k,l, Fc-squared, Fo-squared, sigma(Fo-squared) and status flag
#
data_I
_shelx_title ' Compound X                  New: P21/c'
_shelx_refln_list_code          4
_shelx_F_calc_maximum       93.95
_exptl_crystal_F_000       448.00
_reflns_d_resolution_high  0.8409
 
loop_
 _symmetry_equiv_pos_as_xyz
 'x, y, z'
 '-x, y+1/2, -z+1/2'
 '-x, -y, -z'
 'x, -y-1/2, z-1/2'
 
_cell_length_a     9.5760
_cell_length_b    12.2310
_cell_length_c     9.9811
_cell_angle_alpha  90.000
_cell_angle_beta  120.392
_cell_angle_gamma  90.000
 
_shelx_F_squared_multiplier     1.000
 
loop_
 _refln_index_h
 _refln_index_k
 _refln_index_l
 _refln_F_squared_calc
 _refln_F_squared_meas
 _refln_F_squared_sigma
 _refln_observed_status
   3   0   0      835.97      766.83     18.47 o
   4   0   0      460.75      503.01     25.23 o
   5   0   0      263.07      256.29      5.13 o
   6   0   0      541.16      527.14     10.28 o
   7   0   0      157.84      168.15      3.68 o
   8   0   0      943.36     1025.31     26.16 o
   9   0   0      109.65      121.40      3.56 o
   2   1   0     2556.29     2280.30    155.42 o
   3   1   0     8827.16     8351.25    421.19 o
   5   1   0     2711.59     2618.53     45.57 o
   6   1   0      984.67      952.58     14.06 o
   7   1   0      355.99      346.93      5.48 o
   8   1   0        9.00        9.93      0.71 o
   9   1   0        4.36        5.51      0.69 o
   2   2   0     1910.82     1851.97     34.80 o
   3   2   0      180.79      235.74      3.94 o
   4   2   0      291.32      283.74      6.17 o
   5   2   0       46.47       46.26      0.81 o
   6   2   0       43.46       46.51      0.95 o
   7   2   0      333.75      352.31      6.50 o
   8   2   0      620.57      655.87     15.60 o
   9   2   0      565.47      585.31     13.91 o
   1   3   0      421.03      444.79      8.36 o
   2   3   0      756.68      758.53     10.81 o
   3   3   0       88.61      111.96      4.81 o
   4   3   0     1843.18     1939.00     30.64 o
   5   3   0      511.56      494.10      8.51 o
   6   3   0      392.46      395.23      6.42 o
   7   3   0        9.63        6.43      1.22 o
   8   3   0      206.11      206.18      4.88 o
   9   3   0      268.41      276.69      8.27 o
   0   4   0      887.49      864.08     20.93 o
   1   4   0     1838.34     1849.17     23.62 o
   2   4   0       24.24       29.34      0.47 o
   3   4   0      303.64      334.46      5.45 o
   4   4   0       31.83       50.25      0.80 o
   5   4   0     1053.33     1033.03     15.03 o
   6   4   0      922.78      934.71     16.85 o
   7   4   0      258.06      242.06      4.83 o
   8   4   0       13.76       12.89      1.37 o
   9   4   0        1.40        1.90      0.53 o
   1   5   0      811.38      887.06     11.45 o
   2   5   0      304.45      323.55      4.49 o
   3   5   0      245.57      246.70      4.17 o
   4   5   0       46.11       50.47      1.72 o
   5   5   0        5.44        5.34      0.40 o
   6   5   0       16.06       16.91      0.57 o
   7   5   0       74.68       63.07      1.36 o
   8   5   0      320.13      320.83      6.56 o
   9   5   0      385.13      412.16     10.48 o
   0   6   0     1932.54     2044.65     36.20 o
   1   6   0      124.18      139.16      1.91 o
   2   6   0     1771.72     1936.20     24.64 o
   3   6   0       29.40       31.97      1.68 o
   4   6   0      127.90      120.35      1.85 o
   5   6   0      369.21      354.83      5.22 o
   6   6   0      496.12      480.02      9.42 o
   7   6   0        0.06        0.93      0.54 o
   8   6   0      230.19      215.01      4.70 o
   1   7   0      162.98      147.53      2.88 o
   2   7   0      683.88      723.07     10.61 o
   3   7   0       70.51       71.34      1.81 o
   4   7   0       97.00       99.64      1.64 o
   5   7   0       37.98       34.81      0.78 o
   6   7   0       35.22       31.63      1.30 o
   7   7   0        1.45        1.60      1.42 o
   8   7   0        3.46        4.87      1.19 o
   0   8   0      301.58      317.67      5.56 o
   1   8   0      213.73      222.03      3.68 o
   2   8   0       16.35       20.08      0.38 o
   3   8   0        0.01        0.67      1.06 o
   4   8   0      107.09      116.37      2.12 o
   5   8   0        1.67        3.00      0.80 o
   6   8   0       38.46       32.35      1.02 o
   7   8   0       41.24       39.68      1.40 o
   8   8   0       23.39       20.46      1.11 o
   1   9   0        7.14        5.22      0.47 o
   2   9   0      154.61      159.25      2.39 o
   3   9   0       98.22       86.13      1.31 o
   4   9   0      423.72      401.27      6.74 o
   5   9   0       45.93       39.07      1.26 o
   6   9   0       33.71       24.14      1.36 o
   7   9   0      156.60      150.96      3.29 o
   0  10   0       36.08       28.01      0.66 o
   1  10   0       29.55       24.11      0.93 o
   2  10   0      142.08      145.86      2.78 o
   3  10   0      177.20      181.31      3.21 o
   4  10   0        4.36        6.10      0.36 o
   5  10   0      207.14      216.15      5.08 o
   6  10   0      358.61      320.20      8.81 o
   7  10   0       55.94       61.12      2.27 o
   1  11   0      172.98      167.78      3.64 o
   2  11   0        0.07       -0.68      0.34 o
   3  11   0       43.22       40.60      2.78 o
   4  11   0        0.02       -0.16      0.34 o
   5  11   0        0.01       -0.52      0.38 o
   6  11   0       16.78       12.02      0.69 o
   0  12   0      329.26      360.41      8.11 o
   1  12   0      308.72      295.37      9.96 o
   2  12   0        0.33        0.92      0.38 o
   3  12   0       86.18       94.06      2.13 o
   4  12   0      131.12      125.70      3.62 o
   5  12   0       21.47       18.70      1.06 o
   1  13   0       11.67        8.42      0.64 o
   2  13   0       67.83       73.17      1.53 o
   3  13   0      231.46      237.20      5.52 o
   4  13   0       72.65       67.49      3.54 o
   0  14   0     1178.75     1251.63     50.86 o
   1  14   0      465.20      499.97     11.75 o
   2  14   0       80.91       85.11      2.65 o
 -10   1   1      457.82      472.66     13.93 o
  -9   1   1        8.76        8.57      0.73 o
  -8   1   1      223.20      230.48      5.10 o
  -7   1   1      325.47      315.71      6.15 o
  -6   1   1      264.86      263.34      5.28 o
  -5   1   1      940.96      940.37     20.67 o
  -4   1   1      808.96      776.00     25.60 o
  -3   1   1      872.03      829.48     21.54 o
  -2   1   1       52.69       61.42      1.34 o
   1   1   1      645.43      625.15      7.74 o
   2   1   1     6198.18     5852.05    146.13 o
   3   1   1      779.82      756.99     11.03 o
   4   1   1       17.69       13.23      0.41 o
   5   1   1     1643.40     1726.82     23.92 o
   6   1   1       92.14       90.34      1.44 o
   7   1   1        0.72        0.39      0.39 o
   8   1   1       61.06       63.20      1.71 o
   9   1   1        4.00        3.88      0.80 o
 -10   2   1      980.59     1046.21     27.33 o
  -9   2   1       19.63       22.83      1.12 o
  -8   2   1     1088.54     1136.02     57.41 o
  -7   2   1     1004.17     1005.09     18.33 o
  -6   2   1     1008.53      932.50     15.66 o
  -5   2   1        0.33       -1.01      0.51 o
  -4   2   1      379.99      420.90     23.81 o
  -3   2   1        0.36        0.59      0.35 o
  -1   2   1     2728.69     2621.92     66.26 o
   1   2   1     2021.69     1980.65     46.40 o
   2   2   1     5355.93     5135.67     83.71 o
   3   2   1      123.21      164.07      7.37 o
   4   2   1       53.65       36.06      1.01 o
   5   2   1      856.49      877.27     16.81 o
   6   2   1       71.06       67.46      1.25 o
   7   2   1      125.65      126.70      2.61 o
   8   2   1      132.53      142.38      5.94 o
   9   2   1        0.01        0.06      0.72 o
 -10   3   1      117.24      126.45      3.79 o
  -9   3   1      165.66      169.37      3.94 o
  -8   3   1      120.78      118.18      3.34 o
  -7   3   1      391.19      386.27      5.76 o
  -6   3   1      164.28      149.31      2.44 o
  -5   3   1     1946.12     1923.80     30.34 o
  -4   3   1     3681.07     3606.33    122.27 o
  -3   3   1     5200.61     4696.46    387.63 o
  -2   3   1     1141.57     1112.42     22.64 o
  -1   3   1      998.46      975.26     19.04 o
   0   3   1     1095.34     1085.22     20.68 o
   2   3   1       95.03      132.34      1.77 o
   3   3   1     1679.75     1695.70     39.78 o
   4   3   1       72.11       58.82      1.00 o
   5   3   1      106.57      101.61      1.50 o
   6   3   1        6.52        5.02      0.86 o
   7   3   1       77.09       69.53      2.00 o
   8   3   1        2.53        6.17      3.10 o
   9   3   1       86.19       89.33      2.84 o
  -9   4   1      547.51      561.99     13.17 o
  -8   4   1      842.87      877.00     20.57 o
  -7   4   1      298.41      304.80      5.69 o
  -6   4   1     1084.25     1112.62     15.73 o
  -5   4   1      445.28      464.66      7.79 o
  -4   4   1      112.64      123.91      2.06 o
  -3   4   1       98.08       91.95     10.43 o
  -2   4   1     3471.80     3479.84     99.18 o
  -1   4   1     1213.85     1173.29     18.64 o
   0   4   1     1881.13     1784.44     27.44 o
   1   4   1     3897.88     3817.98     70.49 o
   2   4   1     1080.91     1070.82     20.03 o
   3   4   1      102.96      139.94      1.98 o
   4   4   1      131.79      138.66      1.93 o
   5   4   1       21.18       17.10      0.51 o
   6   4   1        0.62        0.60      0.48 o
   7   4   1        4.11        3.45      1.86 o
   8   4   1       76.53       69.16      2.05 o
  -9   5   1       17.75       18.00      0.80 o
  -8   5   1       59.39       54.21      1.46 o
  -7   5   1       89.89       77.31      1.53 o
  -6   5   1     1250.89     1241.33     21.79 o
  -5   5   1      383.66      357.55      6.44 o
  -4   5   1      989.53      983.21     29.42 o
  -3   5   1       12.01        1.53      1.96 o
  -1   5   1      310.32      280.76      4.46 o
   0   5   1      253.10      239.30      3.24 o
   1   5   1      607.87      592.49     12.34 o
   2   5   1       90.53       88.36      3.21 o
   3   5   1      134.99      112.95      1.97 o
   4   5   1      571.31      564.13      9.95 o
   5   5   1      368.57      365.39      5.43 o
   6   5   1      590.78      599.97      9.82 o
   7   5   1      147.19      158.55      4.96 o
   8   5   1      369.34      376.25      7.56 o
  -9   6   1       73.98       73.63      2.07 o
  -8   6   1      103.08      105.70      2.63 o
  -7   6   1       58.37       54.56      1.31 o
  -6   6   1       21.53       14.40      1.81 o
  -5   6   1       67.72       61.62      2.19 o
  -4   6   1       21.38       16.04      1.12 o
  -3   6   1       24.20       14.87      0.51 o
  -2   6   1      207.44      208.72      6.15 o
  -1   6   1       65.02       56.60      1.08 o
   0   6   1      211.85      231.42      3.71 o
   1   6   1      435.58      426.33      5.33 o
   2   6   1      477.18      454.95      6.37 o
   3   6   1     2283.92     2356.56     33.96 o
   4   6   1     1335.12     1318.61     23.87 o
   5   6   1     1184.48     1144.42     16.38 o
   6   6   1      226.43      226.16      4.18 o
   7   6   1      207.23      196.32      3.74 o
   8   6   1       39.75       38.03      1.07 o
  -9   7   1        0.04        1.27      0.69 o
  -8   7   1        0.05        0.35      0.76 o
  -7   7   1        0.02       -0.39      0.55 o
  -6   7   1       58.63       47.86      2.94 o
  -5   7   1       10.41       10.00      0.44 o
  -4   7   1       36.89       32.75      0.72 o
  -3   7   1      939.35     1001.35     14.50 o
  -2   7   1       96.15       80.70      1.34 o
  -1   7   1      778.05      763.83     10.44 o
   0   7   1     1568.02     1560.27     24.67 o
   1   7   1     1441.93     1467.63     18.33 o
   2   7   1      951.21      894.78     13.03 o
   3   7   1      372.02      352.86      4.56 o
   4   7   1      201.39      199.71      3.05 o
   5   7   1       31.25       27.90      3.28 o
   6   7   1       42.81       48.89      1.06 o
   7   7   1      877.88      878.38     17.85 o
   8   7   1      403.32      423.04     13.78 o
  -8   8   1       21.90       17.94      0.81 o
  -7   8   1       21.25       20.42      0.87 o
  -6   8   1        6.64        3.06      1.38 o
  -5   8   1      381.69      354.88      6.15 o
  -4   8   1      448.98      453.13      7.30 o
  -3   8   1       50.57       44.62      1.50 o
  -2   8   1      383.18      395.06      5.97 o
  -1   8   1       31.22       27.05      0.59 o
   0   8   1        0.49        3.03      0.54 o
   1   8   1      129.93      135.56      2.21 o
   2   8   1      129.13      125.02      1.90 o
   3   8   1      686.21      678.09      9.37 o
   4   8   1     1082.53     1049.49     15.30 o
   5   8   1     1312.52     1267.13     23.76 o
   6   8   1      978.57      999.88     20.78 o
   7   8   1      214.07      235.56      5.24 o
  -8   9   1       34.62       32.83      1.30 o
  -7   9   1       11.14       13.55      0.69 o
  -6   9   1      168.71      143.61      3.24 o
  -5   9   1      199.47      187.37      7.58 o
  -4   9   1        3.61        3.92      0.76 o
  -3   9   1        4.16        1.43      0.80 o
  -2   9   1      275.20      256.22      4.54 o
  -1   9   1     1029.78     1050.62     18.07 o
   0   9   1       81.11       81.34      1.18 o
   1   9   1     1472.64     1534.38     20.03 o
   2   9   1      208.24      213.79      3.23 o
   3   9   1      220.47      240.18      5.16 o
   4   9   1       49.89       48.03      0.98 o
   5   9   1      190.85      183.83      3.56 o
   6   9   1      133.15      139.06      2.88 o
   7   9   1      431.25      443.76     13.80 o
  -7  10   1       34.56       38.21      1.19 o
  -6  10   1       55.73       51.47      1.32 o
  -5  10   1        1.64        2.03      0.41 o
  -4  10   1       14.81       14.55      0.50 o
  -3  10   1        0.05        0.17      0.90 o
  -2  10   1       61.49       55.71      1.95 o
  -1  10   1       55.37       50.55      0.80 o
   0  10   1        2.58        3.91      0.27 o
   1  10   1      714.63      720.88      9.84 o
   2  10   1      277.23      268.10      4.35 o
   3  10   1      617.58      624.04     10.59 o
   4  10   1      344.13      343.58      5.75 o
   5  10   1      378.81      378.18      7.97 o
   6  10   1       56.70       51.80      1.28 o
  -6  11   1      146.29      141.69      4.18 o
  -5  11   1       28.59       33.29      1.02 o
  -4  11   1     1079.36     1112.01     25.21 o
  -3  11   1      388.03      402.66     10.59 o
  -2  11   1       37.58       37.12      1.98 o
  -1  11   1      329.74      337.05     12.75 o
   0  11   1      160.97      161.71      5.14 o
   1  11   1       37.16       37.23      2.50 o
   2  11   1       39.71       37.56      0.76 o
   3  11   1       21.21       17.41      0.48 o
   4  11   1       69.42       68.79      1.38 o
   5  11   1       10.75        6.44      0.60 o
  -5  12   1       53.61       56.94      1.86 o
  -4  12   1       17.43       11.89      1.03 o
  -3  12   1       26.40       28.07      0.91 o
  -2  12   1       62.66       61.16      5.43 o
  -1  12   1     1560.12     1630.14     30.44 o
   0  12   1      369.83      373.45     18.59 o
   1  12   1       38.61       39.98      2.83 o
   2  12   1        6.96        9.16      0.46 o
   3  12   1       45.48       44.34      1.20 o
   4  12   1       16.34       19.03      1.29 o
   5  12   1      110.35       94.16      5.27 o
  -4  13   1      253.35      260.18      9.53 o
  -3  13   1      133.75      139.35      2.65 o
  -2  13   1      237.29      243.36      5.69 o
  -1  13   1       57.31       58.70      1.67 o
   0  13   1       44.92       42.00      1.10 o
   1  13   1       12.78       10.42      0.54 o
   2  13   1      530.47      538.95     11.69 o
   3  13   1      145.14      142.58      3.29 o
  -3  14   1       79.79       77.08      2.34 o
  -2  14   1      273.76      269.24      9.62 o
  -1  14   1        3.27        2.90      0.62 o
   0  14   1      297.89      288.04      8.40 o
   1  14   1        0.65        1.10      0.68 o
   2  14   1      146.97      138.76      4.74 o
 -10   0   2      857.61      912.41     46.02 o
  -8   0   2     3017.18     3182.09    115.16 o
  -7   0   2     1351.82     1361.08     48.09 o
  -6   0   2      872.97      820.87     31.77 o
  -5   0   2      960.76      976.29     25.40 o
  -4   0   2       98.84      104.24      3.76 o
  -3   0   2     1851.07     1768.91     49.35 o
   0   0   2     3207.56     3106.46     86.62 o
   1   0   2     1202.54     1275.73     28.17 o
   2   0   2      966.63     1039.33     17.56 o
   3   0   2      268.84      314.64      5.01 o
   4   0   2      222.66      234.47      4.20 o
   5   0   2       29.08       28.46      0.74 o
   6   0   2      213.87      205.35      4.80 o
   7   0   2        9.63        7.80      0.81 o
   8   0   2      226.44      224.05      6.23 o
 -10   1   2     1245.50     1311.57     40.89 o
  -9   1   2       20.72       21.31      0.88 o
  -8   1   2       18.68       20.10      1.15 o
  -7   1   2      346.12      335.32      9.72 o
  -6   1   2      232.10      203.42      4.18 o
  -5   1   2     2664.34     2575.13     46.67 o
  -4   1   2      639.49      581.43     11.83 o
  -3   1   2     1247.40     1228.76     23.51 o
  -1   1   2     2234.09     2105.00     55.66 o
   0   1   2     2014.87     1988.40     30.18 o
   1   1   2     2847.34     2777.23     43.02 o
   2   1   2      105.74      100.20      1.27 o
   3   1   2        0.81        1.03      0.31 o
   4   1   2      501.58      509.61      6.35 o
   5   1   2        0.08        2.79      1.06 o
   6   1   2      356.50      329.86      5.19 o
   7   1   2        0.51        0.62      1.32 o
   8   1   2        1.83        2.33      0.82 o
 -10   2   2      179.51      186.00      4.45 o
  -9   2   2     1137.99     1177.91     26.72 o
  -8   2   2      255.15      242.33      4.78 o
  -7   2   2      580.14      551.78     11.29 o
  -6   2   2     2241.17     2225.09     40.20 o
  -5   2   2      851.24      818.77     14.22 o
  -4   2   2     1268.15     1274.81     26.25 o
  -3   2   2      349.87      348.98      7.08 o
  -2   2   2      794.99      786.23     17.46 o
  -1   2   2      701.66      650.04     23.83 o
   0   2   2     2562.07     2486.06     46.49 o
   1   2   2      990.49     1023.69     13.46 o
   2   2   2      648.24      660.52      9.64 o
   3   2   2       62.18       78.78      2.07 o
   4   2   2      919.33      984.68     14.52 o
   5   2   2       37.48       35.04      1.19 o
   6   2   2        9.75        8.82      0.87 o
   7   2   2       71.75       78.82      2.20 o
   8   2   2      265.88      279.31      8.16 o
 -10   3   2        9.09       10.81      2.77 o
  -9   3   2      400.10      413.25      8.97 o
  -8   3   2      254.23      251.63      4.81 o
  -7   3   2       13.36       10.11      0.70 o
  -6   3   2       37.22       44.67      1.02 o
  -5   3   2      506.50      564.80     10.06 o
  -4   3   2        8.22       32.14      2.17 o
  -3   3   2       37.32       42.50      1.77 o
  -2   3   2     4725.16     4715.63    116.85 o
  -1   3   2     2118.29     2056.61     64.84 o
   0   3   2     2375.66     2294.31     34.45 o
   1   3   2     2137.97     2099.68     27.74 o
   2   3   2     1475.04     1451.70     21.19 o
   3   3   2        2.08        3.49      1.17 o
   4   3   2      221.87      212.77      3.05 o
   5   3   2      417.70      429.79      6.77 o
   6   3   2      157.61      175.66      3.02 o
   7   3   2       75.37       82.23      2.94 o
   8   3   2      263.50      256.43      6.13 o
 -10   4   2       55.40       57.47      2.00 o
  -9   4   2      137.25      136.84      3.63 o
  -8   4   2      206.39      207.14      4.28 o
  -7   4   2       27.73       24.77      1.33 o
  -6   4   2      337.40      340.72      4.97 o
  -5   4   2     1428.94     1352.90     25.30 o
  -4   4   2      313.13      274.52      7.03 o
  -3   4   2      230.83      191.76      6.50 o
  -2   4   2      150.47      134.89      2.73 o
  -1   4   2      454.34      465.41     11.62 o
   0   4   2        0.65        0.60      0.46 o
   1   4   2       17.41       19.17      2.13 o
   2   4   2       89.33      100.85      2.43 o
   3   4   2     5029.49     4850.77     78.06 o
   4   4   2     1031.32      994.53     14.21 o
   5   4   2     1060.77     1052.90     18.32 o
   6   4   2      604.50      586.10      9.77 o
   7   4   2      585.59      583.47     15.15 o
   8   4   2       17.75       17.92      0.85 o
 -10   5   2        1.82        4.26      1.12 o
  -9   5   2      182.14      182.65      5.13 o
  -8   5   2        0.07       -0.49      0.55 o
  -7   5   2      575.00      585.83      9.56 o
  -6   5   2      231.66      229.68      3.32 o
  -5   5   2      777.21      780.47     15.91 o
  -4   5   2      227.22      250.61      4.26 o
  -3   5   2      196.32      221.08      5.63 o
  -2   5   2        2.71        2.90      0.46 o
  -1   5   2     2518.29     2541.93     47.08 o
   0   5   2     2858.96     2809.10     66.53 o
   1   5   2     3017.36     2970.00     49.03 o
   2   5   2       25.32       50.05      0.76 o
   3   5   2     2827.25     2820.08     38.83 o
   4   5   2      327.47      303.61      4.47 o
   5   5   2        7.34        4.36      0.95 o
   6   5   2      392.28      394.58      7.34 o
   7   5   2      554.77      583.19     12.58 o
   8   5   2      217.55      233.41      6.14 o
  -9   6   2       13.46       16.44      0.79 o
  -8   6   2      175.73      181.47      3.93 o
  -7   6   2        0.30        3.11      0.80 o
  -6   6   2       56.69       55.49      1.06 o
  -5   6   2      391.75      388.43      6.46 o
  -4   6   2      674.63      648.96     10.97 o
  -3   6   2     1508.82     1498.87     21.70 o
  -2   6   2     3099.85     3241.10     56.01 o
  -1   6   2      257.21      230.62      6.40 o
   0   6   2     1569.94     1575.24     25.08 o
   1   6   2      708.63      696.98     10.64 o
   2   6   2     1457.45     1457.11     17.89 o
   3   6   2      458.25      445.90      5.54 o
   4   6   2      856.34      833.69     11.14 o
   5   6   2      186.68      184.10      3.15 o
   6   6   2      116.04      116.96      2.11 o
   7   6   2       32.64       31.90      1.06 o
  -9   7   2       24.69       20.95      1.30 o
  -8   7   2        1.49        2.80      0.66 o
  -7   7   2        2.40        2.30      0.60 o
  -6   7   2       15.85       17.15      0.51 o
  -5   7   2      115.24      112.07      3.33 o
  -4   7   2      935.54      969.81     15.31 o
  -3   7   2       13.77       24.39      0.85 o
  -2   7   2        0.00        0.64      0.66 o
  -1   7   2      987.28     1034.24     13.60 o
   0   7   2       17.47       18.68      0.48 o
   1   7   2      471.23      466.84      6.12 o
   2   7   2        4.49        7.73      0.31 o
   3   7   2      116.80      117.22      1.79 o
   4   7   2        6.87        8.43      0.94 o
   5   7   2       44.14       43.41      1.25 o
   6   7   2        0.20        0.88      0.43 o
   7   7   2       82.24       66.97      1.58 o
  -9   8   2       20.61       20.53      0.95 o
  -8   8   2       13.92       13.89      0.71 o
  -7   8   2       27.18       23.70      0.91 o
  -6   8   2        3.90        4.92      1.12 o
  -5   8   2        0.99        3.72      0.31 o
  -4   8   2       29.37       27.02      1.96 o
  -3   8   2     1095.15     1148.96     17.13 o
  -2   8   2      970.68     1004.56     15.21 o
  -1   8   2       49.07       58.25      0.86 o
   0   8   2       74.25       77.24      1.16 o
   1   8   2       80.97       80.74      1.15 o
   2   8   2      195.96      205.02      5.60 o
   3   8   2       11.16       14.31      1.43 o
   4   8   2        0.22        0.91      1.31 o
   5   8   2       14.32       14.24      2.10 o
   6   8   2       20.39       22.88      1.71 o
   7   8   2       46.54       45.10      1.55 o
  -8   9   2      114.05      112.66      2.79 o
  -7   9   2      111.06      112.51      4.67 o
  -6   9   2      378.74      357.84     14.19 o
  -5   9   2      100.63       97.38      3.94 o
  -4   9   2      255.26      249.61      7.71 o
  -3   9   2      212.75      225.02      3.53 o
  -2   9   2        1.08        4.02      0.58 o
  -1   9   2      119.65      121.33      1.78 o
   0   9   2     1541.53     1576.41     22.09 o
   1   9   2      989.98      971.47     14.64 o
   2   9   2      436.08      421.12      8.04 o
   3   9   2      242.71      253.70      3.85 o
   4   9   2       21.77       21.12      0.63 o
   5   9   2       67.43       70.49      1.46 o
   6   9   2       55.19       55.74      2.56 o
  -7  10   2       15.57       16.81      0.99 o
  -6  10   2        2.19        1.31      0.45 o
  -5  10   2      368.74      349.73      8.50 o
  -4  10   2      193.32      200.17      4.43 o
  -3  10   2      416.76      402.44      7.46 o
  -2  10   2      611.18      583.40      8.43 o
  -1  10   2      613.38      605.96      9.12 o
   0  10   2      236.76      241.67      3.52 o
   1  10   2       13.16       11.41      1.23 o
   2  10   2       43.89       46.30      1.06 o
   3  10   2      511.05      534.34      8.73 o
   4  10   2      646.64      641.03     12.57 o
   5  10   2      650.43      653.31     14.20 o
  -7  11   2      274.36      275.15      9.82 o
  -6  11   2       56.91       63.18      1.92 o
  -5  11   2      103.84       88.40      2.73 o
  -4  11   2        5.64        4.79      1.12 o
  -3  11   2      138.52      126.89      2.55 o
  -2  11   2      143.99      138.01      4.91 o
  -1  11   2      530.08      559.49      8.57 o
   0  11   2        4.51        3.98      0.29 o
   1  11   2     1918.31     2019.25     33.92 o
   2  11   2      546.52      568.59     10.03 o
   3  11   2      353.08      350.69      6.83 o
   4  11   2        3.89        4.26      0.36 o
   5  11   2        5.46        6.28      1.29 o
  -6  12   2      132.43      114.85      4.28 o
  -5  12   2       94.76       93.88      3.00 o
  -4  12   2      456.00      491.69     21.32 o
  -3  12   2      740.16      784.88     16.77 o
  -2  12   2      366.21      379.97      7.34 o
  -1  12   2       92.24       96.52      1.92 o
   0  12   2      200.40      204.57      4.30 o
   1  12   2      207.90      208.56      3.79 o
   2  12   2       60.55       63.53      1.53 o
   3  12   2       42.67       36.42      0.91 o
   4  12   2      252.83      263.50      7.80 o
  -5  13   2       33.44       35.01      1.59 o
  -4  13   2      153.83      159.00      5.48 o
  -3  13   2       14.37       14.58      0.76 o
  -2  13   2       50.84       49.22      1.76 o
  -1  13   2      402.08      409.07      8.52 o
   0  13   2      388.54      393.16     10.75 o
   1  13   2      201.78      215.47      4.80 o
   2  13   2      121.15      125.13      2.88 o
   3  13   2      233.28      237.93      8.60 o
  -3  14   2        7.98        5.44      0.70 o
  -2  14   2        0.00       -0.46      0.74 o
  -1  14   2      114.42      115.38      4.16 o
   0  14   2       59.35       60.12      1.94 o
   1  14   2       30.99       31.31      1.26 o
 -10   1   3       85.68       83.51      2.56 o
  -9   1   3      408.00      423.48     10.92 o
  -8   1   3      126.50      123.99      2.29 o
  -7   1   3        2.55        2.37      0.56 o
  -6   1   3      172.58      161.93      2.86 o
  -5   1   3      527.41      558.43      8.94 o
  -4   1   3     1480.35     1573.83     25.43 o
  -3   1   3       14.50       17.95      0.53 o
  -2   1   3      130.34      134.16      3.64 o
  -1   1   3        1.31        3.49      2.69 o
   0   1   3     1273.71     1266.18     13.46 o
   1   1   3      490.50      493.92      5.34 o
   2   1   3      625.52      638.05      6.99 o
   3   1   3      170.51      178.50      2.24 o
   4   1   3       21.35       19.00      0.61 o
   5   1   3       30.44       32.14      2.18 o
   6   1   3      563.76      584.44     10.82 o
   7   1   3       32.79       30.63      0.82 o
   8   1   3       92.95       93.98      3.54 o
 -10   2   3       99.69      105.45      2.73 o
  -9   2   3      130.32      131.62      3.99 o
  -8   2   3      773.93      765.18     15.67 o
  -7   2   3        3.80        3.83      0.64 o
  -6   2   3       86.57      105.52      2.19 o
  -5   2   3        1.46        4.53      1.23 o
  -4   2   3      331.49      338.22     13.33 o
  -3   2   3      949.24      944.80     15.62 o
  -2   2   3       92.58       86.47      1.45 o
  -1   2   3        3.33        3.48      0.91 o
   0   2   3       94.99      104.30      1.33 o
   1   2   3      300.09      314.90      8.42 o
   2   2   3      254.14      229.90      2.86 o
   3   2   3     1064.36     1082.28     14.00 o
   4   2   3      570.93      563.95      6.69 o
   5   2   3       36.23       31.16      0.66 o
   6   2   3       24.20       23.65      0.79 o
   7   2   3       33.97       28.53      1.59 o
 -10   3   3      185.78      195.26      4.46 o
  -9   3   3        6.46        6.40      1.32 o
  -8   3   3      631.92      634.44     12.64 o
  -7   3   3     1075.16     1106.49     37.85 o
  -6   3   3        5.93        5.85      0.43 o
  -5   3   3      634.59      628.99     15.21 o
  -4   3   3       10.16        9.20      2.85 o
  -3   3   3      112.26      133.21      2.29 o
  -2   3   3       14.22       14.28      0.82 o
  -1   3   3     2880.08     3060.67     55.92 o
   0   3   3       18.93       23.20      0.64 o
   1   3   3      556.35      595.74      7.58 o
   2   3   3     1702.89     1805.27     21.25 o
   3   3   3       42.97       33.71      0.86 o
   4   3   3     1056.39     1035.59     15.31 o
   5   3   3     1333.91     1315.94     22.11 o
   6   3   3      633.36      635.06     12.34 o
   7   3   3      149.38      160.85      3.69 o
 -10   4   3       34.59       34.74      1.41 o
  -9   4   3      341.22      339.07      8.35 o
  -8   4   3        1.35        1.72      1.16 o
  -7   4   3      396.41      413.78     11.14 o
  -6   4   3      474.75      519.19      8.96 o
  -5   4   3      126.62      126.39      3.42 o
  -4   4   3        0.28        3.11      0.42 o
  -3   4   3       40.75       61.97      4.41 o
  -2   4   3      406.98      450.92     11.36 o
  -1   4   3      441.37      470.16      7.69 o
   0   4   3      202.59      197.89      2.41 o
   1   4   3       35.57       35.66      1.71 o
   2   4   3     2920.18     2927.19     36.33 o
   3   4   3        1.62        1.21      0.32 o
   4   4   3        6.36        3.47      0.76 o
   5   4   3        0.24        1.78      0.44 o
   6   4   3        0.08        0.47      0.59 o
   7   4   3      330.06      329.56      7.45 o
 -10   5   3      199.08      212.92      8.56 o
  -9   5   3      209.27      210.94      5.17 o
  -8   5   3       18.51       20.05      0.63 o
  -7   5   3      261.92      268.21      5.68 o
  -6   5   3      408.09      431.82      8.20 o
  -5   5   3      322.49      348.30      9.50 o
  -4   5   3       24.83       18.77      0.99 o
  -3   5   3      136.31      157.34      4.04 o
  -2   5   3     1009.44     1105.17     16.28 o
  -1   5   3       12.07        4.24      0.40 o
   0   5   3      236.68      208.63      2.88 o
   1   5   3      565.02      576.56      7.71 o
   2   5   3      112.30      105.15      2.62 o
   3   5   3        0.79        0.90      0.65 o
   4   5   3      667.40      673.40     13.61 o
   5   5   3        4.87        4.32      2.11 o
   6   5   3       29.60       25.95      0.74 o
   7   5   3      120.71      112.57      3.86 o
 -10   6   3      130.19      133.52      6.86 o
  -9   6   3      122.47      120.59      3.57 o
  -8   6   3        1.56        1.66      0.97 o
  -7   6   3      212.40      203.02      3.09 o
  -6   6   3       80.89       82.99      1.39 o
  -5   6   3      844.13      805.12     11.54 o
  -4   6   3     1632.87     1604.74     26.72 o
  -3   6   3     3677.45     3659.96     71.01 o
  -2   6   3      798.73      759.97     13.57 o
  -1   6   3      755.75      795.00     14.12 o
   0   6   3      923.84      924.49     13.17 o
   1   6   3        8.18        9.27      1.98 o
   2   6   3      416.78      415.51      6.05 o
   3   6   3      560.47      557.35      6.97 o
   4   6   3        0.57       -0.05      1.23 o
   5   6   3      468.63      478.68     10.40 o
   6   6   3      289.61      285.42      5.52 o
   7   6   3      123.49      123.30      3.07 o
  -9   7   3      515.67      542.51     15.57 o
  -8   7   3     1051.72     1077.21     23.46 o
  -7   7   3     1619.76     1602.24     39.05 o
  -6   7   3     1198.19     1176.48     20.51 o
  -5   7   3      486.54      489.79      7.87 o
  -4   7   3        5.59        4.47      0.78 o
  -3   7   3      135.12      163.44      2.70 o
  -2   7   3       31.03       19.84      0.97 o
  -1   7   3     3126.97     3211.56     61.82 o
   0   7   3     3338.52     3199.88     64.26 o
   1   7   3      705.47      675.17      8.76 o
   2   7   3     1991.11     1959.38     38.30 o
   3   7   3     3667.16     3638.55     64.98 o
   4   7   3       20.84       16.62      0.47 o
   5   7   3       61.24       54.73      1.10 o
   6   7   3        3.37        2.10      0.50 o
  -9   8   3      265.27      257.63      7.68 o
  -8   8   3       13.38       13.60      0.76 o
  -7   8   3      142.77      129.69      4.48 o
  -6   8   3     1047.81     1055.53     23.81 o
  -5   8   3     1135.82     1119.06     17.90 o
  -4   8   3     1804.04     1759.19     26.37 o
  -3   8   3     2542.03     2495.33     65.13 o
  -2   8   3     2125.40     2126.15     34.47 o
  -1   8   3     1069.44     1036.55     16.10 o
   0   8   3      422.55      417.25      6.23 o
   1   8   3      314.25      304.97      4.42 o
   2   8   3      818.97      835.96     11.87 o
   3   8   3       75.14       73.00      1.21 o
   4   8   3      978.63      976.30     16.73 o
   5   8   3      363.95      390.14      7.26 o
   6   8   3      531.86      544.82     15.61 o
  -8   9   3       43.54       44.15      1.28 o
  -7   9   3      803.02      830.31     17.92 o
  -6   9   3      472.79      468.53     11.32 o
  -5   9   3      783.16      776.79     12.63 o
  -4   9   3      207.52      217.63      3.96 o
  -3   9   3      127.03      129.46      2.50 o
  -2   9   3      221.31      229.83      3.93 o
  -1   9   3      839.89      877.99     13.54 o
   0   9   3      139.69      133.73      2.22 o
   1   9   3     2992.66     2988.51     60.22 o
   2   9   3       53.66       52.13      1.40 o
   3   9   3      221.82      216.78      4.31 o
   4   9   3      128.29      120.91      2.09 o
   5   9   3       13.10       12.93      0.57 o
  -8  10   3       16.06       12.49      1.20 o
  -7  10   3        8.11        7.13      0.55 o
  -6  10   3      134.46      130.31      2.85 o
  -5  10   3      124.76      137.90      3.14 o
  -4  10   3      212.24      230.07      4.38 o
  -3  10   3      395.60      408.87      7.13 o
  -2  10   3      487.17      505.33      9.13 o
  -1  10   3      796.91      844.28     19.14 o
   0  10   3        8.06        6.25      0.35 o
   1  10   3       18.21       15.08      0.37 o
   2  10   3       52.84       52.09      0.94 o
   3  10   3       53.59       52.01      1.78 o
   4  10   3      112.85      117.48      2.15 o
   5  10   3        2.67        4.05      0.48 o
  -7  11   3       16.40       14.85      1.16 o
  -6  11   3        3.57        5.23      0.79 o
  -5  11   3       14.61       12.22      0.95 o
  -4  11   3       13.86       13.30      0.56 o
  -3  11   3        0.30        0.92      0.54 o
  -2  11   3       25.12       26.67      0.61 o
  -1  11   3        0.12       -0.08      0.25 o
   0  11   3        6.55        5.83      0.35 o
   1  11   3       14.14       15.57      0.48 o
   2  11   3      273.51      268.68      5.77 o
   3  11   3      255.73      255.41      6.24 o
   4  11   3      114.47      117.03      2.85 o
  -6  12   3       23.76       16.79      1.57 o
  -5  12   3        3.90        3.06      0.81 o
  -4  12   3        0.81        0.77      0.62 o
  -3  12   3      216.40      218.71      4.90 o
  -2  12   3        0.78        2.03      0.62 o
  -1  12   3        0.20        0.17      0.52 o
   0  12   3      324.73      328.29      6.93 o
   1  12   3      103.13      110.98      3.14 o
   2  12   3       87.46       91.99      2.23 o
   3  12   3      236.03      229.59      6.37 o
  -5  13   3       84.04       75.61      2.94 o
  -4  13   3       17.35       12.70      0.83 o
  -3  13   3        2.67        1.70      0.66 o
  -2  13   3        5.61        5.27      0.58 o
  -1  13   3      165.73      157.29      3.58 o
   0  13   3       97.23       95.37      2.30 o
   1  13   3      155.56      157.43      4.22 o
   2  13   3       20.28       22.67      1.24 o
  -2  14   3        0.10        0.81      0.79 o
  -1  14   3       16.44       18.47      1.16 o
 -11   0   4      206.39      200.04     13.34 o
 -10   0   4       34.61       34.62      1.96 o
  -9   0   4       10.29       12.24      1.14 o
  -8   0   4        1.21        3.76      0.70 o
  -7   0   4      252.58      245.47      6.56 o
  -6   0   4     1974.19     1960.08     47.16 o
  -5   0   4       33.57       11.31      0.91 o
  -4   0   4     3038.31     3215.53     87.28 o
  -3   0   4      141.31      167.24      4.65 o
  -2   0   4      550.08      563.25     13.42 o
  -1   0   4     1181.36     1177.65     18.90 o
   0   0   4     4962.66     4789.41    159.95 o
   1   0   4     1382.54     1321.12     18.78 o
   2   0   4     4525.47     4463.57     82.81 o
   3   0   4     1210.94     1172.65     19.03 o
   4   0   4     1119.39     1104.54     21.88 o
   5   0   4        4.76        3.87      0.70 o
   6   0   4       69.81       70.71      3.85 o
   7   0   4      152.40      135.65      4.70 o
 -11   1   4        1.14        1.61      0.99 o
 -10   1   4        0.60        3.08      2.58 o
  -9   1   4       51.80       49.97      1.69 o
  -8   1   4      227.73      228.47      4.02 o
  -7   1   4        7.52        5.43      0.43 o
  -6   1   4      520.62      513.50      8.30 o
  -5   1   4      238.25      226.02      4.77 o
  -4   1   4     1432.92     1485.86     27.14 o
  -3   1   4      441.53      415.03      8.46 o
  -2   1   4     4735.14     4551.16    151.39 o
  -1   1   4     2395.59     2355.62     27.18 o
   0   1   4      568.76      566.86      6.56 o
   1   1   4       11.40       13.73      0.25 o
   2   1   4      511.33      528.52      6.21 o
   3   1   4      893.07      849.96     10.64 o
   4   1   4     1043.39     1037.40     13.83 o
   5   1   4      776.14      793.29     14.02 o
   6   1   4      930.37      977.44     17.37 o
   7   1   4      558.67      583.46     16.44 o
 -11   2   4        7.92        8.87      1.11 o
 -10   2   4       91.25       95.18      2.43 o
  -9   2   4       21.42       21.32      0.87 o
  -8   2   4      274.40      274.96      4.71 o
  -7   2   4        2.89        5.35      0.39 o
  -6   2   4       10.32       20.08      0.50 o
  -5   2   4      110.33      112.21      1.66 o
  -4   2   4      233.42      245.34      6.22 o
  -3   2   4     3619.81     3907.05    109.70 o
  -2   2   4     2704.30     2834.06     43.98 o
  -1   2   4      356.63      335.06      3.90 o
   0   2   4      654.29      641.98      8.17 o
   1   2   4     1017.92      990.20     11.43 o
   2   2   4     1069.64     1058.16     12.45 o
   3   2   4      622.25      619.95      7.67 o
   4   2   4      620.90      590.60     10.27 o
   5   2   4       16.57        9.68      1.06 o
   6   2   4        4.15        6.49      1.24 o
   7   2   4      443.52      449.37     13.05 o
 -10   3   4       87.38       90.93      2.18 o
  -9   3   4      350.16      349.90      8.95 o
  -8   3   4      207.20      189.29      5.91 o
  -7   3   4      934.59      947.97     20.83 o
  -6   3   4     1764.29     1771.75     29.43 o
  -5   3   4      688.82      693.79     12.03 o
  -4   3   4        4.03       12.34      1.51 o
  -3   3   4      391.57      395.82      7.87 o
  -2   3   4      308.52      381.12      6.95 o
  -1   3   4      493.87      562.59      7.06 o
   0   3   4      393.30      434.24      7.33 o
   1   3   4      394.85      421.46      4.70 o
   2   3   4      230.41      233.06      2.74 o
   3   3   4       95.15       96.85      1.79 o
   4   3   4      274.77      270.74      4.53 o
   5   3   4       56.18       50.42      1.22 o
   6   3   4        9.53       10.24      0.87 o
   7   3   4      227.69      225.55      6.88 o
 -10   4   4      472.41      476.99     14.95 o
  -9   4   4      454.20      475.69     18.20 o
  -8   4   4        3.80        5.97      0.97 o
  -7   4   4      173.24      170.42      3.14 o
  -6   4   4       67.44       71.72      1.47 o
  -5   4   4      453.74      441.27      8.61 o
  -4   4   4      789.26      826.25     13.02 o
  -3   4   4      572.62      581.13      9.25 o
  -2   4   4      399.02      380.24      6.15 o
  -1   4   4     1765.41     1901.80     28.11 o
   0   4   4        2.90        6.46      0.88 o
   1   4   4      276.49      275.00      4.21 o
   2   4   4       17.79       17.12      0.37 o
   3   4   4      141.32      145.67      3.48 o
   4   4   4       20.32       20.43      0.54 o
   5   4   4       32.14       33.02      0.99 o
   6   4   4       45.50       37.79      1.10 o
 -10   5   4       30.39       32.00      1.59 o
  -9   5   4      252.73      262.55     10.13 o
  -8   5   4      736.56      736.78     14.61 o
  -7   5   4     2805.37     2840.93     62.93 o
  -6   5   4      160.70      153.93      2.80 o
  -5   5   4      172.23      156.92      2.46 o
  -4   5   4       19.43       22.52      1.55 o
  -3   5   4        4.24        0.89      1.01 o
  -2   5   4      399.79      412.53      6.67 o
  -1   5   4     1119.52     1196.44     17.65 o
   0   5   4        8.58        2.83      0.69 o
   1   5   4      553.54      558.82      6.75 o
   2   5   4      740.70      720.19     10.25 o
   3   5   4      154.25      152.85      2.07 o
   4   5   4      707.17      715.05     11.57 o
   5   5   4      160.09      163.43      3.60 o
   6   5   4       23.56       24.93      1.06 o
 -10   6   4      270.15      278.09     10.37 o
  -9   6   4       31.60       30.14      2.08 o
  -8   6   4      312.66      310.06      5.71 o
  -7   6   4      264.66      274.61      5.70 o
  -6   6   4     1001.90     1010.82     18.38 o
  -5   6   4      351.12      360.55      7.83 o
  -4   6   4     2054.66     2054.38     36.09 o
  -3   6   4     1337.82     1351.22     24.58 o
  -2   6   4      615.93      605.89     11.23 o
  -1   6   4      178.74      170.91      2.44 o
   0   6   4       50.98       44.88      2.19 o
   1   6   4      109.43      107.96      1.36 o
   2   6   4     2083.64     2098.61     27.28 o
   3   6   4      765.91      769.00     11.02 o
   4   6   4      333.74      333.42      5.65 o
   5   6   4       23.86       25.92      0.98 o
   6   6   4        1.27        0.65      0.69 o
  -9   7   4       25.79       26.50      1.13 o
  -8   7   4       33.65       26.26      2.06 o
  -7   7   4      189.63      196.50      3.63 o
  -6   7   4      239.34      229.04      4.25 o
  -5   7   4       57.61       49.62      1.06 o
  -4   7   4       71.52       72.54      1.25 o
  -3   7   4      361.76      360.97      6.50 o
  -2   7   4       11.36        7.97      2.04 o
  -1   7   4      144.08      155.21      2.65 o
   0   7   4       42.75       43.12      0.95 o
   1   7   4      184.20      180.38      2.64 o
   2   7   4        3.44        4.67      0.36 o
   3   7   4       22.90       19.92      0.97 o
   4   7   4       55.46       52.28      0.97 o
   5   7   4        5.30        6.58      1.07 o
   6   7   4       37.35       29.33      1.22 o
  -9   8   4       50.15       46.31      1.34 o
  -8   8   4        0.39        1.61      0.74 o
  -7   8   4       59.72       51.28      1.26 o
  -6   8   4       50.10       51.81      1.74 o
  -5   8   4      631.16      621.56      9.83 o
  -4   8   4      239.95      232.60      3.98 o
  -3   8   4       40.65       36.87      2.44 o
  -2   8   4        0.22        0.53      1.19 o
  -1   8   4       15.35       14.84      1.32 o
   0   8   4      374.59      366.51      8.24 o
   1   8   4       83.22       87.07      2.42 o
   2   8   4      116.03      113.64      4.50 o
   3   8   4      132.27      129.39      2.08 o
   4   8   4        0.00        1.46      1.29 o
   5   8   4      221.77      212.05      4.44 o
  -8   9   4      432.51      426.51     13.71 o
  -7   9   4      348.79      357.01      8.37 o
  -6   9   4      123.63      124.78      2.36 o
  -5   9   4      127.93      127.12      2.40 o
  -4   9   4      112.46      106.15      3.14 o
  -3   9   4        3.08        2.52      0.41 o
  -2   9   4      463.01      442.58     11.90 o
  -1   9   4      861.60      866.45     16.46 o
   0   9   4      272.96      264.03      5.34 o
   1   9   4        0.05        0.54      0.92 o
   2   9   4       73.54       68.68      1.52 o
   3   9   4       17.17       13.15      0.85 o
   4   9   4      151.54      142.10      2.66 o
   5   9   4       77.64       63.97      2.71 o
  -8  10   4        3.24        3.19      0.81 o
  -7  10   4        1.89        1.61      0.81 o
  -6  10   4       90.19       89.23      5.08 o
  -5  10   4      256.67      254.79     12.17 o
  -4  10   4      520.31      516.35     14.19 o
  -3  10   4      192.29      188.85      3.58 o
  -2  10   4       38.67       38.28      1.01 o
  -1  10   4      227.31      234.31      4.61 o
   0  10   4        1.58        1.03      0.43 o
   1  10   4       15.67       13.88      0.41 o
   2  10   4      111.45      107.33      2.01 o
   3  10   4      194.31      196.73      3.39 o
   4  10   4      302.03      301.28      8.20 o
  -7  11   4      403.83      405.99     14.00 o
  -6  11   4      270.63      284.52      7.71 o
  -5  11   4      235.25      243.56     12.48 o
  -4  11   4       55.44       58.51      1.45 o
  -3  11   4       45.77       38.96      0.89 o
  -2  11   4        1.08        3.81      0.50 o
  -1  11   4      183.86      176.69      3.62 o
   0  11   4      107.77      114.85      2.44 o
   1  11   4      492.11      492.67     10.51 o
   2  11   4        3.33        2.51      0.77 o
   3  11   4       11.13        9.07      1.14 o
  -6  12   4      270.05      277.02     10.36 o
  -5  12   4       90.77       90.94      2.87 o
  -4  12   4      455.68      468.38     13.05 o
  -3  12   4      351.92      364.93      9.89 o
  -2  12   4      254.53      263.90      7.07 o
  -1  12   4      276.13      288.97      6.37 o
   0  12   4       83.41       88.75      2.07 o
   1  12   4      311.35      317.22      8.31 o
   2  12   4        3.38        3.12      0.85 o
  -4  13   4      183.71      183.78      5.46 o
  -3  13   4      144.26      153.61      3.72 o
  -2  13   4        7.08        4.20      0.79 o
  -1  13   4        0.48        1.94      0.74 o
   0  13   4       43.64       40.10      1.72 o
 -11   1   5       82.49       83.08      3.02 o
 -10   1   5      350.65      356.37      9.68 o
  -9   1   5       70.33       70.02      1.45 o
  -8   1   5       67.37       63.07      1.30 o
  -7   1   5        2.22        2.87      0.67 o
  -6   1   5       47.16       51.89      1.17 o
  -5   1   5      118.85      114.87      2.07 o
  -4   1   5     1594.03     1747.80     31.41 o
  -3   1   5       70.49       53.57      1.53 o
  -2   1   5     1069.55     1060.35     14.79 o
  -1   1   5      170.19      154.75      1.71 o
   0   1   5     2568.74     2633.84     27.14 o
   1   1   5       52.71       49.79      0.63 o
   2   1   5        0.16        0.28      0.36 o
   3   1   5        0.12        1.68      0.31 o
   4   1   5      121.81      130.64      2.11 o
   5   1   5      235.07      239.51      5.21 o
   6   1   5      129.36      129.22      2.76 o
 -11   2   5       28.66       27.63      1.41 o
 -10   2   5        6.77        6.27      0.90 o
  -9   2   5       22.69       22.35      2.81 o
  -8   2   5      554.27      562.80     14.11 o
  -7   2   5      821.32      833.07     14.90 o
  -6   2   5     1343.98     1348.42     20.32 o
  -5   2   5      667.33      601.74     20.37 o
  -4   2   5     1167.53     1242.90     21.63 o
  -3   2   5       10.72       16.31      0.36 o
  -2   2   5        0.20        0.93      0.29 o
  -1   2   5      270.28      246.59      2.85 o
   0   2   5     2408.61     2452.70     28.96 o
   1   2   5      518.43      479.39      5.52 o
   2   2   5     1498.82     1526.97     19.01 o
   3   2   5      840.90      846.54     12.15 o
   4   2   5      237.89      251.51      4.86 o
   5   2   5       29.61       23.77      2.32 o
   6   2   5        5.77        6.06      0.71 o
 -11   3   5       62.90       67.02      2.63 o
 -10   3   5       27.34       30.52      1.34 o
  -9   3   5      440.13      433.16      9.92 o
  -8   3   5      134.52      125.88      2.44 o
  -7   3   5      279.78      278.33      4.39 o
  -6   3   5       66.65       66.70      1.21 o
  -5   3   5      410.92      382.86      6.26 o
  -4   3   5      306.15      273.86      4.99 o
  -3   3   5     4306.42     4384.84    107.20 o
  -2   3   5     3778.07     3801.55     74.89 o
  -1   3   5      641.66      628.87      8.24 o
   0   3   5       30.87       24.33      0.36 o
   1   3   5       20.30       28.25      0.88 o
   2   3   5      101.56      100.76      1.41 o
   3   3   5     1577.24     1593.23     28.34 o
   4   3   5      180.51      175.15      3.25 o
   5   3   5      668.11      682.41     12.95 o
   6   3   5      368.16      391.23     14.62 o
 -10   4   5      110.68      104.90      2.45 o
  -9   4   5      142.14      136.85      3.89 o
  -8   4   5      685.87      691.08     12.78 o
  -7   4   5        0.32        1.60      0.78 o
  -6   4   5     2365.10     2371.25     39.02 o
  -5   4   5      621.69      632.85     12.13 o
  -4   4   5      188.92      147.06      2.46 o
  -3   4   5       60.15       67.56      1.48 o
  -2   4   5        0.12        0.39      0.18 o
  -1   4   5      381.64      341.90      4.36 o
   0   4   5     1566.35     1529.84     17.32 o
   1   4   5     1635.06     1636.26     20.26 o
   2   4   5     1226.38     1202.49     17.75 o
   3   4   5       28.96       22.23      0.52 o
   4   4   5     1006.04     1009.60     21.20 o
   5   4   5        0.04        1.52      0.57 o
   6   4   5        0.22        0.08      0.73 o
 -10   5   5       20.25       15.97      0.77 o
  -9   5   5       12.45       13.08      0.68 o
  -8   5   5       18.01       14.69      0.56 o
  -7   5   5      689.96      722.46     22.12 o
  -6   5   5      557.59      563.06     10.79 o
  -5   5   5      198.08      189.06      3.10 o
  -4   5   5      710.66      691.76     11.16 o
  -3   5   5     1229.58     1277.16     18.51 o
  -2   5   5      271.93      251.07      3.50 o
  -1   5   5     1501.27     1501.65     19.31 o
   0   5   5      310.85      283.47      3.44 o
   1   5   5      140.68      130.21      1.60 o
   2   5   5      209.78      204.49      5.59 o
   3   5   5       74.76       70.62      1.08 o
   4   5   5      309.57      317.03      7.26 o
   5   5   5        9.43        9.86      0.99 o
 -10   6   5      389.47      400.82     14.96 o
  -9   6   5       96.40       94.87      2.52 o
  -8   6   5      472.39      492.87     14.50 o
  -7   6   5      336.23      333.99      6.18 o
  -6   6   5       32.26       31.67      0.76 o
  -5   6   5      264.49      291.82      5.80 o
  -4   6   5        5.48        4.74      0.62 o
  -3   6   5       28.42       27.12      1.23 o
  -2   6   5      149.51      151.19      2.26 o
  -1   6   5       15.87       11.09      0.82 o
   0   6   5        0.01        1.98      1.18 o
   1   6   5        0.25        0.20      0.45 o
   2   6   5      583.08      594.27      8.40 o
   3   6   5      190.47      195.66      3.14 o
   4   6   5       67.42       66.64      1.40 o
   5   6   5      122.58      124.86      3.63 o
  -9   7   5      130.82      131.36      4.19 o
  -8   7   5     1595.82     1659.14     51.65 o
  -7   7   5       85.22       85.15      1.47 o
  -6   7   5        0.10        0.09      0.49 o
  -5   7   5      816.27      835.89     15.48 o
  -4   7   5       86.54       90.51      1.58 o
  -3   7   5        0.93        2.41      0.41 o
  -2   7   5        1.90        2.63      0.54 o
  -1   7   5        7.93       11.55      1.94 o
   0   7   5       22.47       19.98      1.31 o
   1   7   5       10.91        7.64      0.37 o
   2   7   5       45.49       44.16      1.06 o
   3   7   5      115.02      118.14      2.01 o
   4   7   5      363.94      338.65      6.80 o
   5   7   5      122.85      101.36      3.39 o
  -9   8   5      227.68      231.38      5.80 o
  -8   8   5       42.01       38.90      1.08 o
  -7   8   5      390.63      390.56     10.23 o
  -6   8   5      492.16      490.80      7.68 o
  -5   8   5        0.10        0.72      0.70 o
  -4   8   5      372.93      386.75      6.18 o
  -3   8   5       50.37       50.96      1.10 o
  -2   8   5      178.29      166.22      3.02 o
  -1   8   5       39.74       36.61      0.81 o
   0   8   5       27.29       28.04      0.58 o
   1   8   5       63.29       65.17      1.37 o
   2   8   5       78.31       78.70      2.60 o
   3   8   5      269.60      236.23     11.67 o
   4   8   5       87.81       68.23      1.36 o
  -8   9   5       18.12       16.55      1.63 o
  -7   9   5      803.02      845.83     24.59 o
  -6   9   5      680.59      671.39     12.19 o
  -5   9   5       15.75       16.31      0.43 o
  -4   9   5      218.18      221.34      5.73 o
  -3   9   5      101.44       99.09      2.09 o
  -2   9   5      105.46      111.95      2.44 o
  -1   9   5        5.11        8.15      0.56 o
   0   9   5       61.56       60.39      1.05 o
   1   9   5       24.69       25.84      0.54 o
   2   9   5      285.94      276.46      4.93 o
   3   9   5      148.89      137.64      2.59 o
   4   9   5       21.48       16.61      0.80 o
  -8  10   5      155.58      149.10      5.58 o
  -7  10   5       72.07       69.97      2.56 o
  -6  10   5      183.13      160.07      7.38 o
  -5  10   5       71.13       62.60      3.03 o
  -4  10   5      181.73      186.10      6.78 o
  -3  10   5       22.16       21.96      0.93 o
  -2  10   5        0.05        2.23      0.64 o
  -1  10   5        2.70        3.16      0.70 o
   0  10   5       27.38       23.87      0.76 o
   1  10   5      361.01      354.92      7.96 o
   2  10   5       71.81       68.60      1.65 o
   3  10   5      124.77      138.58      3.91 o
  -7  11   5        0.03       -0.33      1.01 o
  -6  11   5       41.87       43.14      1.57 o
  -5  11   5      112.59      115.28      4.49 o
  -4  11   5      135.49      143.02      3.29 o
  -3  11   5      576.27      595.91     13.19 o
  -2  11   5      372.51      380.88      7.96 o
  -1  11   5      175.03      176.91      4.59 o
   0  11   5        0.31       -1.16      0.58 o
   1  11   5       21.14       18.68      0.83 o
   2  11   5       53.00       52.13      1.78 o
  -6  12   5      158.93      162.66      6.00 o
  -5  12   5      184.06      182.11      5.36 o
  -4  12   5      143.35      129.63      3.89 o
  -3  12   5        0.65        0.10      0.62 o
  -2  12   5       16.20       14.64      0.70 o
  -1  12   5      243.57      255.53      8.50 o
   0  12   5      384.64      392.56      9.93 o
   1  12   5      311.06      302.41     12.10 o
  -3  13   5      247.87      246.55      8.46 o
  -2  13   5      472.71      496.33     23.43 o
  -1  13   5      127.40      133.21      6.51 o
 -11   0   6        6.27        5.11      1.68 o
 -10   0   6       75.10       75.51      3.37 o
  -9   0   6      475.40      486.21     13.92 o
  -8   0   6     3041.28     2919.29     88.93 o
  -7   0   6     2451.43     2459.94     59.07 o
  -6   0   6     4111.22     4076.09    155.57 o
  -5   0   6     1908.08     1963.14     73.05 o
  -4   0   6     2133.32     2308.42     58.67 o
  -3   0   6      775.64      813.63     17.50 o
  -2   0   6      148.57      136.34      2.38 o
  -1   0   6      915.18      894.97     13.46 o
   0   0   6     1494.07     1517.23     22.75 o
   1   0   6      332.54      292.94      4.67 o
   2   0   6     2243.49     2259.47     49.18 o
   3   0   6      248.17      260.06      6.80 o
   4   0   6       12.70        8.89      0.68 o
   5   0   6      177.78      196.67      5.61 o
 -11   1   6      394.92      421.05     15.85 o
 -10   1   6      861.55      893.69     25.63 o
  -9   1   6      377.86      384.48      7.46 o
  -8   1   6      410.47      378.32      8.30 o
  -7   1   6       72.47       67.49      1.65 o
  -6   1   6        0.86        1.28      0.32 o
  -5   1   6     1243.30     1229.94     21.30 o
  -4   1   6     2067.97     2080.72     37.34 o
  -3   1   6     3415.13     3489.69     73.93 o
  -2   1   6     2000.77     2008.45     26.66 o
  -1   1   6      982.49      919.27     10.65 o
   0   1   6     1107.14     1134.92     12.81 o
   1   1   6        6.98       10.44      0.35 o
   2   1   6       66.55       62.39      0.98 o
   3   1   6       25.04       26.50      0.91 o
   4   1   6        3.11        3.59      0.48 o
   5   1   6      560.38      571.93     11.98 o
 -11   2   6       45.81       36.25      1.66 o
 -10   2   6      227.29      216.44      8.77 o
  -9   2   6      292.87      282.80      5.50 o
  -8   2   6      497.60      495.61      8.98 o
  -7   2   6      800.31      788.84     13.96 o
  -6   2   6      666.62      671.31     12.01 o
  -5   2   6       61.16       45.44      1.04 o
  -4   2   6      259.28      211.09      3.65 o
  -3   2   6      107.32      106.33      1.53 o
  -2   2   6      510.78      535.14      7.09 o
  -1   2   6        1.27        0.79      0.22 o
   0   2   6      370.78      376.45      4.40 o
   1   2   6      814.73      814.03      9.77 o
   2   2   6      142.70      129.59      1.98 o
   3   2   6      242.27      237.14      4.23 o
   4   2   6      328.65      319.75      6.88 o
   5   2   6       38.74       40.65      1.24 o
 -11   3   6      216.65      228.68      8.21 o
 -10   3   6       11.20        9.44      0.92 o
  -9   3   6       57.60       49.62      1.93 o
  -8   3   6       44.37       38.52      1.00 o
  -7   3   6       13.18       17.77      0.47 o
  -6   3   6       21.48       24.74      1.39 o
  -5   3   6       15.83       16.69      0.61 o
  -4   3   6       53.54       53.08      0.92 o
  -3   3   6      658.11      733.99     10.42 o
  -2   3   6        1.13        4.65      0.23 o
  -1   3   6      358.64      365.17      4.64 o
   0   3   6       31.25       24.09      0.39 o
   1   3   6     1032.39     1045.80     13.91 o
   2   3   6      541.40      557.88     14.48 o
   3   3   6       52.15       48.98      1.73 o
   4   3   6       17.56       13.99      1.81 o
   5   3   6       73.35       68.32      2.47 o
 -10   4   6        4.65        3.72      0.87 o
  -9   4   6       75.39       71.06      2.11 o
  -8   4   6      174.09      173.21      3.36 o
  -7   4   6       24.18       26.67      0.80 o
  -6   4   6      132.70      140.21      2.46 o
  -5   4   6       28.72       33.05      0.71 o
  -4   4   6       77.09       77.30      1.24 o
  -3   4   6      553.24      591.36      9.35 o
  -2   4   6      189.08      191.72      2.91 o
  -1   4   6      646.96      674.91      9.10 o
   0   4   6      175.74      186.82      2.46 o
   1   4   6       27.31       28.42      0.64 o
   2   4   6        0.56        1.14      0.39 o
   3   4   6       40.55       41.70      0.83 o
   4   4   6      148.89      154.57      3.45 o
   5   4   6      700.23      738.39     21.12 o
 -10   5   6       83.89       84.06      6.52 o
  -9   5   6      392.64      392.58      9.15 o
  -8   5   6      109.26      115.23      2.72 o
  -7   5   6      466.64      465.47      9.56 o
  -6   5   6        0.15        0.89      0.31 o
  -5   5   6        1.86        2.53      0.26 o
  -4   5   6       85.33       85.45      1.46 o
  -3   5   6      455.99      475.92      8.73 o
  -2   5   6       42.44       51.86      1.08 o
  -1   5   6        9.39       10.69      1.44 o
   0   5   6        4.79        4.48      0.20 o
   1   5   6      364.31      361.26      4.81 o
   2   5   6      602.00      601.14      8.92 o
   3   5   6     1579.66     1639.42     48.27 o
   4   5   6       66.06       71.41      1.93 o
 -10   6   6       14.36       10.03      0.79 o
  -9   6   6        0.66        0.51      0.54 o
  -8   6   6      100.12       97.83      1.94 o
  -7   6   6       66.85       68.87      1.24 o
  -6   6   6     3043.97     3145.06     86.39 o
  -5   6   6        0.81       -0.06      0.99 o
  -4   6   6       40.87       43.86      0.76 o
  -3   6   6        2.44        4.27      0.45 o
  -2   6   6      267.31      270.05      4.76 o
  -1   6   6      820.02      814.03     11.06 o
   0   6   6      263.91      264.88      3.85 o
   1   6   6        8.93        8.15      0.74 o
   2   6   6      129.03      123.31      2.10 o
   3   6   6       48.22       41.93      0.92 o
   4   6   6       61.64       55.59      1.52 o
  -9   7   6       22.78       24.33      1.04 o
  -8   7   6      124.85      122.89      2.97 o
  -7   7   6        0.59        0.12      0.34 o
  -6   7   6        1.56        1.04      0.78 o
  -5   7   6      168.70      160.86      3.05 o
  -4   7   6       17.17       17.19      2.88 o
  -3   7   6       85.98       68.54      1.33 o
  -2   7   6       58.05       50.76      1.00 o
  -1   7   6      248.22      234.94      4.78 o
   0   7   6        6.15        7.31      0.21 o
   1   7   6       27.64       29.67      1.07 o
   2   7   6       60.12       57.87      1.14 o
   3   7   6       46.20       44.40      2.29 o
   4   7   6        3.70        3.38      0.60 o
  -9   8   6      121.90      115.59      4.33 o
  -8   8   6       14.42       13.81      0.91 o
  -7   8   6       13.55       12.63      0.46 o
  -6   8   6      403.49      400.75      8.78 o
  -5   8   6       19.98       19.37      0.99 o
  -4   8   6      224.52      216.38      4.69 o
  -3   8   6      161.82      149.13      2.86 o
  -2   8   6        2.33        2.56      0.33 o
  -1   8   6      133.35      129.06      3.10 o
   0   8   6       35.74       32.31      0.77 o
   1   8   6        9.04        8.10      0.51 o
   2   8   6       11.09       10.29      0.78 o
   3   8   6       19.10       14.39      1.09 o
  -8   9   6       61.29       56.69      2.94 o
  -7   9   6       15.17       11.87      0.60 o
  -6   9   6        0.86        0.71      0.28 o
  -5   9   6        0.80        0.74      1.05 o
  -4   9   6      835.00      859.50     18.18 o
  -3   9   6      313.65      284.85      5.85 o
  -2   9   6        0.36        1.10      0.45 o
  -1   9   6        9.55        7.53      0.48 o
   0   9   6       84.70       86.55      1.99 o
   1   9   6       61.38       66.71      2.79 o
   2   9   6      143.90      147.85      2.94 o
  -8  10   6       66.38       59.07      2.50 o
  -7  10   6       15.42       12.51      0.91 o
  -6  10   6        1.45        1.89      1.01 o
  -5  10   6      192.37      200.86      7.80 o
  -4  10   6        7.19        5.91      0.66 o
  -3  10   6      174.54      166.12      4.01 o
  -2  10   6       25.77       28.44      1.05 o
  -1  10   6      271.34      280.14      6.54 o
   0  10   6      169.84      158.84      4.40 o
   1  10   6      188.38      191.23      5.42 o
   2  10   6       33.75       37.71      1.96 o
  -6  11   6       28.52       23.70      1.08 o
  -5  11   6      174.58      159.44      4.67 o
  -4  11   6       36.64       30.07      1.05 o
  -3  11   6       12.07       13.24      1.08 o
  -2  11   6       19.11       17.31      1.03 o
  -1  11   6       37.53       34.41      1.65 o
   0  11   6       69.03       58.43      2.15 o
   1  11   6      259.64      266.65      9.16 o
  -5  12   6       63.18       54.39      2.42 o
  -4  12   6       15.98       19.26      2.15 o
  -3  12   6       59.99       55.37      2.44 o
  -2  12   6        2.38        1.80      0.83 o
  -1  12   6       24.05       19.83      1.14 o
 -11   1   7      110.97      116.57      4.45 o
 -10   1   7      311.55      310.31      9.38 o
  -9   1   7      110.87       84.83      4.94 o
  -8   1   7       69.38       62.60      2.05 o
  -7   1   7        4.57        5.82      0.56 o
  -6   1   7      348.49      380.09      8.26 o
  -5   1   7      154.84      164.96      2.95 o
  -4   1   7       54.39       52.77      0.81 o
  -3   1   7      198.64      197.18      2.56 o
  -2   1   7      350.30      354.07      5.02 o
  -1   1   7      237.55      234.06      2.75 o
   0   1   7      125.92      127.64      1.52 o
   1   1   7      147.25      163.47      2.15 o
   2   1   7        0.11        0.08      0.37 o
   3   1   7        0.66        1.16      0.40 o
   4   1   7      159.49      159.64      3.51 o
 -11   2   7       12.93       11.03      1.01 o
 -10   2   7       14.25       16.03      1.11 o
  -9   2   7      195.43      192.56      3.72 o
  -8   2   7      917.79      906.88     26.68 o
  -7   2   7      654.44      677.68     14.82 o
  -6   2   7       84.97       77.69      1.82 o
  -5   2   7      591.94      603.50     10.16 o
  -4   2   7      118.01      128.93      2.13 o
  -3   2   7       47.81       52.38      0.76 o
  -2   2   7      360.25      356.92      5.13 o
  -1   2   7      112.01      114.94      1.61 o
   0   2   7      182.70      183.61      2.49 o
   1   2   7      156.55      156.31      4.03 o
   2   2   7      113.41      119.83      1.89 o
   3   2   7       51.05       44.87      1.66 o
   4   2   7      247.50      255.01      6.01 o
 -11   3   7      300.36      332.10     14.54 o
 -10   3   7      833.14      870.29     30.14 o
  -9   3   7      641.41      650.08     17.21 o
  -8   3   7      330.51      318.76      6.81 o
  -7   3   7        5.59        6.68      0.81 o
  -6   3   7      278.87      287.09      5.51 o
  -5   3   7     2008.54     2028.25     39.15 o
  -4   3   7      177.10      171.00      2.71 o
  -3   3   7      467.12      458.52      6.41 o
  -2   3   7       30.25       23.42      0.58 o
  -1   3   7        7.31        5.10      0.32 o
   0   3   7       32.96       32.62      0.80 o
   1   3   7      282.14      279.97      4.26 o
   2   3   7        0.38       -0.11      0.28 o
   3   3   7      349.47      338.01      7.62 o
   4   3   7       53.79       43.73      1.46 o
 -10   4   7       25.66       19.92      1.49 o
  -9   4   7       30.10       31.51      1.03 o
  -8   4   7      182.77      185.21      6.47 o
  -7   4   7      662.73      647.42     13.41 o
  -6   4   7     1251.90     1274.15     27.28 o
  -5   4   7       11.05        7.26      0.73 o
  -4   4   7      605.60      612.13     10.35 o
  -3   4   7      221.66      224.14      5.53 o
  -2   4   7        0.42        0.59      0.62 o
  -1   4   7      129.48      126.77      1.90 o
   0   4   7        0.04       -0.34      0.63 o
   1   4   7        2.05        1.77      0.35 o
   2   4   7       18.39       16.82      0.48 o
   3   4   7        2.37        3.61      1.27 o
   4   4   7        9.33        8.73      1.63 o
 -10   5   7       73.67       68.48      2.43 o
  -9   5   7      165.15      173.79     11.39 o
  -8   5   7      326.28      334.18      7.66 o
  -7   5   7        8.33        7.12      0.87 o
  -6   5   7      105.35      101.49      2.04 o
  -5   5   7      166.75      162.48      4.47 o
  -4   5   7       48.89       44.40      1.17 o
  -3   5   7      149.38      116.80      3.33 o
  -2   5   7       10.69       10.56      0.46 o
  -1   5   7      834.25      836.02     15.24 o
   0   5   7      404.64      389.06      5.96 o
   1   5   7      616.54      622.46      8.86 o
   2   5   7      110.02      109.03      1.95 o
   3   5   7      133.76      128.55      4.40 o
 -10   6   7        0.66        0.02      0.64 o
  -9   6   7        0.26        0.61      0.39 o
  -8   6   7       31.01       29.30      0.81 o
  -7   6   7      108.70      104.83      2.58 o
  -6   6   7       94.61       93.49      2.35 o
  -5   6   7      513.28      521.81     10.77 o
  -4   6   7      552.97      570.81     11.78 o
  -3   6   7      802.15      847.57     18.34 o
  -2   6   7      940.14      923.82     19.07 o
  -1   6   7      941.85      965.68     21.90 o
   0   6   7       82.37       84.24      1.41 o
   1   6   7      103.16       97.46      1.88 o
   2   6   7        0.00       -0.32      0.55 o
   3   6   7       26.48       25.20      1.03 o
  -9   7   7      224.32      219.83      9.99 o
  -8   7   7      366.84      359.94      7.94 o
  -7   7   7     1129.80     1146.28     23.90 o
  -6   7   7      232.90      227.84      6.25 o
  -5   7   7      338.83      330.16      6.73 o
  -4   7   7     1002.99      990.34     23.14 o
  -3   7   7      138.55      129.41      4.79 o
  -2   7   7       26.86       21.07      0.75 o
  -1   7   7       37.63       33.66      1.15 o
   0   7   7      383.50      379.02      6.63 o
   1   7   7      789.64      792.12     18.47 o
   2   7   7      753.47      777.67     17.04 o
  -9   8   7       25.95       25.17      1.37 o
  -8   8   7      181.71      171.85      7.43 o
  -7   8   7        5.45        3.95      0.57 o
  -6   8   7       13.77       11.20      0.55 o
  -5   8   7      581.63      604.56     23.39 o
  -4   8   7      181.48      167.55      4.05 o
  -3   8   7      862.52      910.38     20.35 o
  -2   8   7     1115.77     1150.77     32.59 o
  -1   8   7      750.75      747.63     19.05 o
   0   8   7      423.69      421.91      9.20 o
   1   8   7      456.11      490.60     11.67 o
   2   8   7       56.97       54.76      4.26 o
  -8   9   7       54.71       53.67      2.32 o
  -7   9   7      165.40      162.50      7.59 o
  -6   9   7       55.62       53.03      1.99 o
  -5   9   7      928.29      959.23     23.62 o
  -4   9   7       46.42       37.81      1.39 o
  -3   9   7      137.58      121.24      4.70 o
  -2   9   7        2.11       -0.12      0.74 o
  -1   9   7      151.44      151.66      4.32 o
   0   9   7      763.74      772.95     21.20 o
   1   9   7      585.92      607.35     17.93 o
  -7  10   7       39.04       37.14      3.23 o
  -6  10   7       64.15       66.10      3.19 o
  -5  10   7        6.41        7.51      0.97 o
  -4  10   7      266.99      292.46      8.85 o
  -3  10   7      661.54      638.70     17.35 o
  -2  10   7       61.15       72.35      2.46 o
  -1  10   7      107.46      117.37      3.49 o
   0  10   7       55.89       50.17      2.01 o
  -6  11   7        8.26        7.09      0.99 o
  -5  11   7      107.60      103.18      4.03 o
  -4  11   7       22.79       23.64      1.28 o
  -3  11   7       14.52       17.79      1.01 o
  -2  11   7       23.06       23.52      1.30 o
  -1  11   7       32.56       32.37      1.61 o
 -11   0   8       46.06       48.11      2.96 o
 -10   0   8        0.65       -0.62      0.89 o
  -9   0   8      293.58      277.22      8.48 o
  -8   0   8      348.95      328.57     10.36 o
  -7   0   8        7.12       10.53      0.52 o
  -6   0   8      180.77      187.77      4.36 o
  -5   0   8     1572.36     1643.00     37.10 o
  -4   0   8      736.02      755.86     14.81 o
  -3   0   8        7.46        8.67      0.37 o
  -2   0   8      119.14      126.41      3.41 o
  -1   0   8       46.47       44.98      0.99 o
   0   0   8       16.94       18.49      0.60 o
   1   0   8      247.90      231.41      5.60 o
   2   0   8      370.72      352.63      9.74 o
   3   0   8      245.18      235.65     11.02 o
 -11   1   8      199.72      214.34      9.37 o
 -10   1   8      409.96      412.73     16.44 o
  -9   1   8      145.90      153.02      3.92 o
  -8   1   8      580.74      563.43     11.07 o
  -7   1   8        1.00        3.82      0.96 o
  -6   1   8        5.48        6.48      1.42 o
  -5   1   8       54.42       52.04      2.12 o
  -4   1   8      421.67      448.98      6.61 o
  -3   1   8        4.69        2.62      0.29 o
  -2   1   8       47.67       54.03      1.03 o
  -1   1   8       82.80       84.72      1.54 o
   0   1   8       65.99       71.63      5.66 o
   1   1   8       74.03       78.09      1.47 o
   2   1   8        0.82        2.21      0.38 o
   3   1   8       45.54       42.61      1.44 o
 -11   2   8       31.92       27.34      1.48 o
 -10   2   8       26.24       26.56      1.09 o
  -9   2   8      111.63       99.82      2.62 o
  -8   2   8      221.96      193.50      3.91 o
  -7   2   8       13.94       10.66      0.60 o
  -6   2   8       18.82       20.90      0.62 o
  -5   2   8        8.62        7.05      0.42 o
  -4   2   8      881.60      903.59     15.21 o
  -3   2   8       43.66       43.37      0.83 o
  -2   2   8       36.90       36.69      2.26 o
  -1   2   8      106.96      107.50      1.56 o
   0   2   8      174.79      170.95      2.81 o
   1   2   8      147.70      150.87      2.78 o
   2   2   8      326.77      329.91      7.43 o
   3   2   8       59.24       65.21      2.13 o
 -10   3   8       42.00       36.91      1.48 o
  -9   3   8      498.74      478.05     14.48 o
  -8   3   8       69.64       75.96      1.80 o
  -7   3   8      287.82      287.53      6.18 o
  -6   3   8     1085.02     1123.62     24.63 o
  -5   3   8      332.01      334.55      5.37 o
  -4   3   8      188.41      204.74      3.58 o
  -3   3   8      601.23      622.63     11.84 o
  -2   3   8       68.17       67.14      1.39 o
  -1   3   8      202.65      187.93      3.11 o
   0   3   8      148.49      142.90      2.61 o
   1   3   8      123.30      114.66      1.86 o
   2   3   8        4.39        3.50      0.41 o
   3   3   8      117.22      121.01      3.44 o
 -10   4   8       85.93       81.45      2.88 o
  -9   4   8      396.45      371.47     12.72 o
  -8   4   8       95.00      101.85      2.66 o
  -7   4   8      162.49      161.69      4.34 o
  -6   4   8      348.91      367.76      6.86 o
  -5   4   8       34.61       43.12      3.22 o
  -4   4   8      344.08      358.90     13.26 o
  -3   4   8      953.33      971.14     16.61 o
  -2   4   8      419.54      422.43      9.75 o
  -1   4   8      337.27      352.93      9.49 o
   0   4   8      686.63      712.42     11.70 o
   1   4   8      359.97      362.68      5.90 o
   2   4   8        4.39        4.63      0.62 o
 -10   5   8        4.87        5.67      1.33 o
  -9   5   8      204.72      183.82      6.80 o
  -8   5   8      214.69      215.47      5.28 o
  -7   5   8      543.71      556.86     12.16 o
  -6   5   8       62.63       70.90      1.65 o
  -5   5   8     1426.57     1448.79     33.46 o
  -4   5   8      281.58      276.74      5.30 o
  -3   5   8      275.46      294.31      7.01 o
  -2   5   8        0.32       -1.14      0.66 o
  -1   5   8       39.85       40.10      1.15 o
   0   5   8      583.78      604.73     12.16 o
   1   5   8      448.39      446.92      9.43 o
   2   5   8      226.76      240.07      4.71 o
  -9   6   8      271.23      284.98     12.06 o
  -8   6   8      688.43      701.79     20.07 o
  -7   6   8      251.71      251.99      6.97 o
  -6   6   8       61.56       60.54      1.63 o
  -5   6   8      182.34      163.42      4.72 o
  -4   6   8      367.07      358.54     10.16 o
  -3   6   8      192.53      209.83      8.75 o
  -2   6   8      665.75      656.75     15.90 o
  -1   6   8      214.91      204.88      8.97 o
   0   6   8      105.04      105.68      2.82 o
   1   6   8      126.14      126.18      2.58 o
   2   6   8        4.17        3.96      1.00 o
  -9   7   8        1.00        2.90      1.78 o
  -8   7   8        4.07        4.86      0.81 o
  -7   7   8       50.16       45.98      1.76 o
  -6   7   8       35.48       31.27      1.84 o
  -5   7   8      199.13      189.01      5.05 o
  -4   7   8       59.31       55.12      1.65 o
  -3   7   8      230.78      221.13      5.52 o
  -2   7   8       21.45       13.32      1.06 o
  -1   7   8        4.35        5.13      0.70 o
   0   7   8      197.58      194.38      4.17 o
   1   7   8        0.17        1.51      0.52 o
  -8   8   8       57.85       50.32      3.76 o
  -7   8   8        5.17        5.32      1.18 o
  -6   8   8       17.82       17.44      1.92 o
  -5   8   8        5.97        6.89      0.91 o
  -4   8   8        5.67        5.11      0.87 o
  -3   8   8       20.17       19.90      1.12 o
  -2   8   8      268.30      244.01      7.11 o
  -1   8   8       43.15       46.43      1.70 o
   0   8   8       12.00       10.18      1.22 o
  -7   9   8      191.93      188.52      9.72 o
  -6   9   8      655.18      665.65     18.65 o
  -5   9   8      487.75      475.05     13.20 o
  -4   9   8      172.90      167.81      4.55 o
  -3   9   8        1.16        1.72      0.97 o
  -2   9   8        0.00       -0.23      0.91 o
  -1   9   8        0.16       -0.10      0.93 o
   0   9   8      286.08      280.51     10.92 o
  -6  10   8        2.13        0.91      0.97 o
  -5  10   8        3.15        5.58      0.85 o
  -4  10   8       30.82       31.15      1.39 o
  -3  10   8      956.78      993.30     47.98 o
  -2  10   8      273.02      275.24     10.15 o
 -10   1   9       28.97       29.79      1.26 o
  -9   1   9      104.06       84.95      2.02 o
  -8   1   9        0.10        0.65      0.32 o
  -7   1   9      276.57      276.79      6.23 o
  -6   1   9      210.24      207.56      3.66 o
  -5   1   9      150.12      151.03      2.31 o
  -4   1   9       35.24       31.42      2.99 o
  -3   1   9      464.27      471.34      8.45 o
  -2   1   9      243.09      247.55      4.44 o
  -1   1   9       64.95       65.78      1.25 o
   0   1   9       21.67       24.31      0.94 o
   1   1   9      109.52      115.51      4.55 o
   2   1   9       61.21       58.91      3.51 o
 -10   2   9      105.51      111.93      3.74 o
  -9   2   9       96.55       77.87      2.41 o
  -8   2   9       43.92       35.28      1.03 o
  -7   2   9        4.90        4.28      0.64 o
  -6   2   9       72.11       73.15      1.60 o
  -5   2   9        3.37        2.63      0.39 o
  -4   2   9     1897.85     1920.86     49.58 o
  -3   2   9        2.65        2.87      1.19 o
  -2   2   9      165.69      176.17      3.60 o
  -1   2   9       22.91       19.96      0.49 o
   0   2   9       14.39       14.73      0.58 o
   1   2   9      271.05      280.62      6.15 o
 -10   3   9       20.05       19.06      1.02 o
  -9   3   9        0.74       -0.11      1.42 o
  -8   3   9       10.06        9.59      0.51 o
  -7   3   9      343.32      328.67      7.66 o
  -6   3   9        5.90        4.77      0.53 o
  -5   3   9      113.92      107.80      2.28 o
  -4   3   9      257.78      257.56      5.05 o
  -3   3   9      403.33      412.80      7.98 o
  -2   3   9      518.20      532.10     10.56 o
  -1   3   9      991.92     1005.44     20.25 o
   0   3   9      496.69      481.04     10.08 o
   1   3   9      221.26      208.85      4.27 o
 -10   4   9       16.93       15.15      1.15 o
  -9   4   9        9.62        8.31      1.38 o
  -8   4   9       19.71       17.11      0.90 o
  -7   4   9        0.99        1.92      0.49 o
  -6   4   9      261.24      256.92      7.96 o
  -5   4   9      183.74      180.47      4.17 o
  -4   4   9       53.50       59.68      1.25 o
  -3   4   9      130.31      131.04      2.35 o
  -2   4   9       86.10       82.73      1.94 o
  -1   4   9      114.26      112.43      3.06 o
   0   4   9      114.35      114.71      2.25 o
   1   4   9      165.14      170.09      4.04 o
  -9   5   9        0.10        2.36      1.65 o
  -8   5   9        0.27        0.33      1.01 o
  -7   5   9      230.98      228.94      7.63 o
  -6   5   9       84.07       78.51      4.52 o
  -5   5   9      158.05      167.12      6.45 o
  -4   5   9       94.00       95.53      6.35 o
  -3   5   9       50.82       47.32      3.24 o
  -2   5   9       68.19       62.52      1.88 o
  -1   5   9        4.16        2.40      0.62 o
   0   5   9      120.46      118.50      2.29 o
   1   5   9       10.19       13.44      0.78 o
  -9   6   9      622.22      630.16     38.01 o
  -8   6   9      268.41      288.12     13.03 o
  -7   6   9      216.25      206.22      8.50 o
  -6   6   9        6.44        6.72      1.08 o
  -5   6   9       16.76       17.99      1.32 o
  -4   6   9       62.66       56.90      1.65 o
  -3   6   9      152.75      151.60      4.51 o
  -2   6   9      188.57      179.52      4.94 o
  -1   6   9      113.63      121.98      3.35 o
   0   6   9      118.20      104.86      2.64 o
  -7   7   9      402.79      413.50     16.63 o
  -6   7   9      910.38      937.45     38.88 o
  -5   7   9      750.13      765.11     20.41 o
  -4   7   9      664.36      680.71     18.61 o
  -3   7   9      376.78      400.61     15.01 o
  -2   7   9       14.53       13.01      0.97 o
  -1   7   9       39.08       30.82      1.28 o
  -7   8   9      164.36      173.31     10.80 o
  -6   8   9        3.90        3.04      1.16 o
  -5   8   9        0.65        0.89      0.74 o
  -4   8   9      212.61      204.94      5.34 o
  -3   8   9      163.76      167.38      5.50 o
  -2   8   9      469.68      443.15     21.10 o
  -1   8   9      340.45      350.10     12.64 o
  -6   9   9      226.74      235.42     12.02 o
  -5   9   9      450.93      458.73     15.64 o
  -4   9   9      108.89      115.43      4.32 o
  -3   9   9      148.00      144.30      5.61 o
 -10   0  10       39.78       35.45      2.19 o
  -9   0  10       27.64       28.19      1.76 o
  -8   0  10      123.02      113.36      5.42 o
  -6   0  10     1288.94     1349.03     40.25 o
  -5   0  10     1235.26     1268.14     41.61 o
  -3   0  10       41.95       35.20      1.63 o
  -2   0  10      368.30      399.35     14.21 o
  -1   0  10        2.15        3.37      0.87 o
   0   0  10      163.50      142.42      6.99 o
 -10   1  10      136.89      136.09      5.72 o
  -9   1  10      499.50      517.25     17.40 o
  -8   1  10      429.44      435.19     15.33 o
  -7   1  10      252.56      244.36      6.21 o
  -6   1  10       12.60        8.99      0.65 o
  -5   1  10       44.97       41.61      1.80 o
  -4   1  10       29.23       26.28      2.08 o
  -3   1  10      412.57      413.57      9.57 o
  -2   1  10      969.66     1009.85     25.87 o
  -1   1  10      759.92      772.15     20.36 o
   0   1  10      482.48      493.94     17.21 o
  -9   2  10      206.22      227.86      7.04 o
  -8   2  10      206.17      196.67      5.93 o
  -7   2  10       95.09      104.48      5.62 o
  -6   2  10      426.07      438.38      9.75 o
  -5   2  10      349.06      362.55      9.97 o
  -4   2  10       53.29       52.48      1.85 o
  -3   2  10      371.55      378.53      8.89 o
  -2   2  10       45.09       47.01      2.15 o
  -1   2  10      109.34      106.12      4.14 o
   0   2  10        0.01        0.54      0.65 o
  -9   3  10       12.68       10.52      1.18 o
  -8   3  10        0.16       -0.06      0.39 o
  -7   3  10      174.58      164.39      4.83 o
  -6   3  10       31.21       32.49      1.45 o
  -5   3  10       39.33       40.86      1.24 o
  -4   3  10      152.21      151.98      3.53 o
  -3   3  10       35.11       36.91      1.01 o
  -2   3  10       32.96       26.97      1.39 o
  -1   3  10      181.62      182.50      7.01 o
   0   3  10      216.32      211.26      7.67 o
  -9   4  10       37.29       32.53      2.17 o
  -8   4  10        1.52        1.41      1.47 o
  -7   4  10      113.87       98.34      4.20 o
  -6   4  10        0.58       -0.72      0.77 o
  -5   4  10        0.03        0.74      0.54 o
  -4   4  10        4.45        6.29      0.76 o
  -3   4  10        0.08        0.33      0.48 o
  -2   4  10      277.16      287.67      7.74 o
  -1   4  10        7.54        6.54      1.65 o
  -8   5  10      103.90      103.80      4.49 o
  -7   5  10      109.64      109.99      4.84 o
  -6   5  10      172.02      182.70      7.16 o
  -5   5  10      181.32      174.56      4.78 o
  -4   5  10        2.07        2.90      0.62 o
  -3   5  10      153.88      148.56      4.36 o
  -2   5  10        1.77        2.75      0.81 o
  -1   5  10       64.19       57.02      3.16 o
  -8   6  10       47.69       50.15      3.18 o
  -7   6  10        1.13        0.89      1.03 o
  -6   6  10      222.80      213.54      6.12 o
  -5   6  10        0.16       -0.54      0.62 o
  -4   6  10      213.00      226.07      6.18 o
  -3   6  10       48.08       46.24      1.59 o
  -2   6  10      119.68      109.20      4.38 o
  -7   7  10       47.01       43.70      2.19 o
  -6   7  10      175.11      165.02      6.23 o
  -5   7  10        8.62        6.52      1.70 o
  -4   7  10        0.89       -1.84      0.97 o
  -3   7  10       29.18       28.98      1.45 o
  -8   1  11       52.63       47.12      1.68 o
  -7   1  11       46.88       50.74      2.56 o
  -6   1  11       45.10       40.52      1.95 o
  -5   1  11       27.41       29.16      1.49 o
  -3   1  11       24.16       22.50      1.00 o
  -2   1  11      248.89      252.65     11.87 o
  -8   2  11       15.78       16.61      1.57 o
  -7   2  11      154.78      171.33      7.14 o
  -6   2  11      660.18      672.77     24.52 o
  -5   2  11      289.96      313.07      8.37 o
  -4   2  11      360.42      348.88     14.04 o
  -3   2  11       11.05       12.75      0.91 o
  -2   2  11      290.43      283.74      9.70 o
  -8   3  11      317.70      329.36     19.54 o
  -7   3  11      158.13      165.87      8.85 o
  -6   3  11       27.88       26.84      1.61 o
  -5   3  11       21.30       19.13      1.53 o
  -4   3  11      158.32      145.27      5.75 o
  -3   3  11      973.39     1028.02     58.96 o
  -7   4  11      284.55      288.16     11.48 o
  -6   4  11      475.15      491.96     23.95 o
  -5   4  11      170.61      174.02      8.36 o
  -4   4  11      335.43      377.70     18.18 o
  -3   4  11      289.45      288.85     14.21 o
  -6   5  11      337.56      326.40     16.61 o
  -5   5  11       10.34       11.21      1.24 o
  -4   5  11       16.03       16.26      1.41 o
 
